# Supplementary material for: Characterization of stem cell landscape and identification of stemness-relevant prognostic gene signature to aid immunotherapy in colorectal cancer
Source: Stem Cell Res Ther. 2022 Jun 9;13:244. doi: 10.1186/s13287-022-02913-0 (PMC9185878; doi:10.1186/s13287-022-02913-0)
Supplement: Supplementary file 2 — Additional file 2. Table S1. The twenty-six stem gene sets acquired from StemChecker database to identify colorectal cancer subtype. [file 13287_2022_2913_MOESM2_ESM.xlsx]

## Sheet: 工作表2
Supplementary Table 1. The 26 stem gene sets acquired from StemChecker database.
Hs_EC_Skotheim	Hs_ESC/EC_Sperger	Hs_ESC_Assou	Hs_ESC_Bhattacharya	Hs_ESC_Sato	Hs_ESC_Skottman	Hs_ESC_Wong	Hs_HSC/MSC/NSC/ESC_Huang	Hs_HSC/MSC/NSC_Huang	Hs_HSC_Huang	Hs_HSC_Novershtern	Hs_HSC_Toren	Hs_MSC_Huang	Hs_MaSC_Pece	Hs_NSC_Huang	Hs_SC_Palmer	Hs_SC_Shats	Hs_iPSC_Shats	Hs_ESC_NANOG_targets_Boyer	Hs_ESC_OCT4_targets_Boyer	Hs_ESC_SOX2_targets_Boyer	Hs_ESC_Chia	KEGG	REACTOME	GeneCards	Plurinet
AASS	ABCB7	AARS	ACTC	AK3	ACVR2B	ABCB7	AIG1	ACY1	ABCA13	AAR2	ADAM28	ADAM12	ABHD6	ADAMTS3	ABCG1	ASPM	AASS	AASDH	AASDH	AASDH	AADACL2	ACVR1	CDX2	ACTL6A	AATF
ACTG1	ACHE	AASS	ARL8	DPPA4	AFP	ACAD8	BEX1	AHI1	AGBL3	AASS	AKR1C3	ADAMTS1	ACER3	AMER2	ACTRT3	ATAD2	ACAA2	ABCB7	ABTB2	ABCB7	ABCG8	ACVR1B	DKK1	ACTL6B	ACTA1
ADFP	ACSS3	ABCE1	AURKB	DUSP6	ANKRD10-IT1	ADH5	CCDC34	AIG1	ANGPT1	ABCC1	ALDH1A1	ADAMTS5	ACTG1	ANK2	ADH5	BIRC5	ALDH3B1	ABCF2	ACD	ABCF2	ABP1	ACVR1C	EOMES	ARID1A	AIMP2
ADORA2B	ACVR2B	ABHD9	BRIX	FAM162A	B3GALT5	ADSL	CD200	ALDH18A1	ANKRD10	ABCG1	ANGPT1	ALDH1A3	AK1	AQP4	AFTPH	BRRN1	AMT	ABHD11	ADD3	ABHD11	ABTB1	ACVR2A	EPAS1	ARID1B	ANAPC1
APEH	ADD2	ACTA1	C15orf15	FRAT2	C12orf35	AK3L1	CEP70	ANGPT1	ANKRD28	ABHD10	ANKRD6	CDH11	AK2	ARX	ALX1	BUB1	AP1M2	ABHD2	ALKBH1	ABLIM1	ACADS	ACVR2B	EPHA1	ARS2	ANP32A
ASH2L	AK3L1	ACTC	C20orf129	GAL	C2orf56	ALDH7A1	CLGN	ANKRD10	AREG	ACACA	ARHGAP22	CEMIP	AKR1C1	ASCL1	APLP1	BUB1B	ARFGEF1	ACADM	AMIGO2	ABTB2	ACBD3	AKT1	FGF2	ATAD3B	ANXA2
ATG4B	AKAP2	ACTN3	CACHD1	LEFTY1	CBL	ALDOC	CRISPLD1	ATP2C1	ATP8B4	ACADM	ATP9A	COL12A1	AKR1C2	ATP1A2	ARHGDIB	C21orf45	ASML3B	ACAT2	ANKHD1	ACIN1	ACPL2	AKT2	FOXD3	ATG7	ANXA3
ATIC	ALDH7A1	ACVR2B	CALU	MYO10	CD24	AMOTL2	DHFR	B3GALNT1	B4GALT6	ACN9	B4GALT6	COL1A1	ANKH	C1orf61	ARMC9	CCDC99	ATP6V0E	ACO2	ANKRD1	ACO2	ACSS1	AKT3	GATA6	BATF	APEX1
ATP12A	ALKBH7	ADAM19	CCNB1	PLP1	CD9	ANP32E	EPDR1	BAALC	BAALC	ACOT13	BAALC	COL1A2	ANKRD10	COLGALT2	ARMCX2	CCNA2	ATP6V1D	ACOT8	ANKRD15	ACOT8	ACTA1	APC	GSC	BCOR	APOE
ATP5B	ANKS6	ADAM23	CCNC	POLR3G	DNMT3B	APEX1	GPR125	BBX	BEND4	ACP6	BSPRY	COL3A1	ANP32E	CPE	ARRB2	CCNB1	BMPR1A	ACSL4	ARID1B	ACOX1	ACTL6B	AXIN1	HHEX	C20orf72	ARID3B
ATP5C1	AP1M2	ADCY2	CCT8	POU5F1	DPPA4	ATP5J	IFT81	BEX1	BSPRY	ACTR8	BTBD3	COL6A1	APOE	CSPG5	ASCC3	CCNB2	CCNB1IP1	ACTR1A	ARMCX5	ACTR1A	ACTR1B	AXIN2	HIF3A	CCR1	ARL4A
BCAT1	AP1S2	ADD2	CDC2	PROM1	ESRG	ATP5O	KDM5B	BIVM	C1QTNF4	ADA	CACNB2	COL6A2	APP	CTNND2	ATP11C	CDC2	CDO1	ACTR1B	ARPC5	ADAR	ACTR6	BMI1	KLF4	CD34	ARMC6
BFSP2	APEH	ADM	CRABP1	PSIP1	FAM124A	AURKA	LAPTM4B	CCDC34	CD34	ADCY3	CCNB1IP1	COL6A3	ARHGEF2	DCX	BBS9	CDC20	CLN5	ADAL	ATAD2	ADD3	ADA	BMP2	LIN28	CDC73	ATIC
BFSP2-AS1	APOB	ADNP	CRABP2	RNF138	FAM199X	AURKB	LRRC16	CD200	CDCA7	ADH5	CD34	CXCL12	ARMC8	DNER	BCAT1	CDC7	CNTNAP2	ADAR	ATP6V1D	ADFP	ADAM28	BMP4	NANOG	CDCA4	AURKA
C12orf5	APOC1	ADSL	CYP26A1	SEPHS1	FAM46B	BANF1	MAGED4	CEP70	CDK6	ADO	CLGN	CYP1B1	ATP5E	EDNRB	BCKDHB	CDKN3	COBL	ADD3	ATP6V1G	ADRBK2	ADAM7	BMPR1A	NR5A1	CDCP1	AURKB
C14orf15	APOE	AER61	DDX21	VRK1	FLJ10378	BAX	MBOAT2	CHCHD3	CHRDL1	ADPRM	CPA3	DCN	ATP5I	ETV1	BMPR1A	CENPA	CRABP1	ADFP	ATPBD4	AK3	ADAMTS1	BMPR1B	NR6A1	CDK2	BAK1
C6orf211	ARHGEF16	AF020591	DSG2	VSNL1	FLJ20171	BCAT1	MEST	CLGN	CHST13	AER61	CRHBP	ENPP2	ATP5L	FABP7	BOD1	CENPF	CRIM1	ADO	AUH	AKT1S1	ADAMTSL1	BMPR2	PBX1	CDKN1A	BAT3
CALB1	ARID3B	AFP	EIF4A1		FOXD3	BIRC5	NAP1L3	CMTM4	COL24A1	AGPS	CRYGD	FGF2	BAG3	FAM107A	BUB1B	CEP55	CRKL	ADRBK2	B3GALT4	ALCAM	ADFP	C2orf31	POU5F1	CENPF	BCCIP
CAMP	ARL2	AGL	ELOVL6		FOXH1	BLM		CRISPLD1	CPXM1	AHCY	DDAH2	FOXD1	BGN	FAT3	BXDC1	CKS1B	CTSL2	AHSA1	BAG5	ALDH7A1	ADIPOR1	CTNNB1	PRDM14	CHD1	BCL2
CAP1	ARL6IP	AGPS	EPRS		G2E3	BRIX		CUTA	CRHBP	AHCYL2	DEPTOR	FST	BTF3L4	FOXG1	C10orf128	CKS2	CUGBP1	AK3	BAMBI	ALPL	ADRBK1	DLX5	SALL4	CHRDL1	BIK
CBR3	ATIC	AK3	FABP5		GATA6	BRRN1		CXXC5	CRISPLD1	AK2	DNMT3B	GALNT5	C11orf31	GAD1	C14orf119	DBF4	CXADR	AK3L1	BLCAP	AMOTL1	AGPS	DUSP9	SMAD2	CRTAC1	BIRC5
CBS	ATP5G3	AKAP1	GAL		GDF3	BTF3		DCC1	DDX17	AKR1A1	DPPA4	GATA6	C16orf69	GAP43	C14orf166	DCC1	CYP26A1	ALCAM	BMP7	ANKHD1	AHCTF1	DVL1	SMAD4	CTR9	BLM
CCDC80	ATP5H	ALDH7A1	GDF3		GJA1	BUB1		DHFR	DEPTOR	AKR1C3	DPYSL3	GLT8D2	C17orf85	GAS1	C21orf45	DLG7	DAPK1	ALG9	BUB1B	ANKRD1	AIPL1	DVL2	SOX2	CXCR4	BRIX
CCL26	ATPBD4	ALPL	GJA1		HAND1	BUB1B		DPY19L3	DLK1	AKR7A2	DSG2	GREM1	C19orf2	GPM6A	C4orf52	ECT2	DCP2	ALKBH1	BUB3	ANKRD15	ALDH1L2	DVL3	STAT3	CXXC5	BUB1B
CD9	ATPIF1	AMD1	GNL3		IL6ST	BUB3		DRIM	DNMT3B	ALCAM	EFHC1	HAS1	C1orf121	GPM6B	C5orf56	ESPL1	DNMT3B	ALKBH7	C12orf35	ANP32A	ALDH5A1	ESRRB	TDGF1	CXXC6	BYSL
CDC16	ATXN10	AMMECR1	GSH1		LEFTY1	C11orf48		DUT	DPPA4	ALDH18A1	EGFL7	HAS2	C20orf30	GRIA2	CCDC5	FBXO5	FGFR2	AMIGO2	C13orf7	ANP32B	ALKBH8	ESX1	TSC22D1	DCSTAMP	CASP6
CNBP	AURKB	ANAPC1	HDAC2		LIFR	C2orf47		DVL3	DPY19L2	ALDH1A1	EHD2	HMCN1	C22orf13	HS6ST2	CCDC90B	FEN1	FKBP1B	AMOTL1	C14orf15	AP2A1	ANGPT4	FGF2	ZIC3	DGCR8	CASP9
COQ3	AUTS2	ANK2	HMGA1		LIN28	CBX3		EFCAB2	DSG2	ALDH7A1	ERG	HOXC6	C2orf24	ITGB8	CCDC99	FLJ20485	FLJ20171	ANGPT1	C14orf15	AP3B1	ANGPTL6	FGFR1	ZSCAN10	DLK1	CCDC5
COX11	AXIN2	ANKHD1	HMGB2		LINC00545	CCDC5		EFHA2	ETV6	ALG3	EXTL2	IGFBP3	C8orf59	LHX2	CCL26	FOXM1	FRAT2	ANKMY2	C15orf29	APEX1	ANKRD1	FGFR2		DPF1	CCNA2
CR1	B3GAT1	ANKRD10	HNRPAB		MAN2A1	CCNA2		EHBP1	FAM65C	ALG9	F2RL1	IL1R1	C9orf16	LRRC3B	CCNA2	GPSM2	GCH1	ANKRD1	C1orf211	APH1A	ANKRD31	FGFR3		DPF3	CCNB1
CSNK2B	B4GALNT3	AP1M2	HSPA4		MARVELD2	CCNB2		EIF4E	FLJ13197	AMACR	FANCL	ISLR	C9orf64	LRRN1	CCNB1	GTPBP4	GLDC	ANKRD15	C9orf97	APP	ANXA4	FGFR4		EIF5A	CCNB2
CYTH1	B4GALNT4	AP1S2	IDH1		MGST1	CCNC		ELN	FLJ38379	ANAPC13	FBN1	ITGBL1	CA12	MAP2	CCNG1	HMGB2	GPM6B	ANKRD49	CA2	AQP2	APC	FZD1		EIF5A2	CCND1
DMD	BAK1	APBB2	IFITM1		MUM1	CCND1		EPDR1	FLT3	ANGEL1	FHL1	LOXL1	CALD1	MEGF10	CCR1	HMMR	H3F3A	ANP32A	CA4	ARF3	APLF	FZD10		EIF5AL1	CCNE1
DNMT3B	BASP1	APEX1	IMP2		NANOG	CCND2		EPM2AIP1	GATA2	ANGPT1	FLJ13197	LUM	CALM1	MGC8685	CD53	ISG20L2	HEY2	ANP32B	CABLES1	ARF4	APLP2	FZD2		ELAVL1	CDA
DNMT3L	BAX	API5	IMPDH2		NANOS1	CCNF		FAM98A	GNA15	ANKMY2	FLT3	NID2	CBX3	NOPE	CDC123	KIAA0101	HFE	ANXA1	CACNA2D	ARFGEF1	ARFIP2	FZD3		ELL3	CDC2
DPPA4	BBC3	APPBP1	KIF4A		NT5DC1	CCT5		FZD7	GPR126	ANKRD15	FSTL1	OLFML3	CCDC72	NRXN1	CDC25A	KIF11	HSD17B4	AP1G1	CAPZA2	ARHGAP1	ARID4B	FZD4		ERAS	CDC25C
EEF2	BCAT1	ARF3	KPNA2		PODXL	CDC2		GOLGB1	GUCY1A3	ANKRD28	GATA2	PAPPA	CCL5	PAX6	CDH6	KIF14	INDO	AP1S2	CBY1	ARHGAP11A	ARL4C	FZD6		ERF	CDC45L
EIF3C	BCL9	ARFGEF1	KRT18		POU5F1	CDC20		GOPC	HBG1	ANKRD46	GNAI1	PDGFRA	CCNL1	PTN	CENPE	KIF15	JARID2	AP2A1	CCDC94	ARID1B	ARL5C	FZD7		EZH1	CDC7
EIF4A1	BICD1	ARHGAP19	KRT8		PUM1	CDC34		GPAM	HLF	ANKRD6	GUCY1A3	PDZRN3	CDC16	PTPRZ1	CENPH	KIF20A	KIF5C	AP3B1	CDC123	ARID4B	ARS2	FZD8		EZH2	CDK7
EPPK1	BIRC5	ARHGAP8	LAPTM4B		PUM2	CDC6		GPR125	HOXA9	ANKS1A	HLF	PENK	CDC42SE2	RFX4	CENPI	KIF23	LCK	APEX2	CDC14B	ARID5B	ASAP1	FZD9		FES	CDT1
ERVH-4	BMP7	ARL8	LDHB		RFWD3	CDC7		GSTA4	HTR1F	AP4M1	HMGA2	PITX2	CDC5L	SALL1	CHEK2	KIF2C	LEFTY2	APH1A	CDC7	ARIH1	ASTN2	GRB2		FOXO4	CEBPZ
ERVH48-1	BMPR1A	ARNTL2	LEFTY1		SOX1	CDCA3		GSTM1	IGLL1	APEX1	HOXA10	POSTN	CEBPD	SEMA6D	CMBL	KIF4A	LIN28	APLP2	CDH1	ARL4D	ATOH8	GSK3B		GDF3	CENPE
FABP5	BOLA2	ASC	LIN28		SOX17	CDCA5		GTF2H2	ITGA9	APIP	HOXA5	PPAP2B	CHN1	SLC10A4	CPSF3	MAD2L1	LPP	APOA2	CDYL	ARMC6	ATP1A3	HAND1		GNL3	CHAF1A
FBP1	BTC	ASE-1	LRRN1		SOX2	CDCA7		HELLS	KIAA0125	APTX	HOXA9	PPP4R2	CLTB	SLC1A2	CTSH	MCAM	MAP7	APOB	CHST5	ARRDC3	BAIAP2L1	HESX1		GPM6A	CHEK1
FKBP4	BTF3L4	ASML3B	MAD2L2		STAT3	CDCA8		HSPD1	KIT	AREG	HSPB1	PRR16	CLU	SLC1A3	CTSS	MCM4	MBD2	APOM	CNTNAP3	ASNA1	BAT4	HNF1A		GSK3B	CHEK2
FLVCR1	C10orf35	ASPM	MGST1		TCF3	CDK4		IFT81	LAPTM4B	ARHGAP22	IGLL1	PRRX1	CNOT8	SOX11	CXXC6	MCM6	MGC8685	AQP2	COL12A1	ATAD2	BCL6B	HRAS		HA-1	CKS1B
FRAT2	C12orf45	ASS	MTHFD1		TDGF1	CDKN1C		KDM5B	LMO2	ARHGAP29	IL12RB2	RARRES1	CNP	SOX2	DACT1	MELK	MRS2L	ARF3	COMMD3	ATF3	BDP1	ID1		HESX1	CKS2
GAL	C16orf34	ATE1	MTHFD2		TERF1	CDKN3		LAPTM4B	LUC7L2	ARHGAP33	IL18	SLC16A4	COG6	SOX9	DBC1	MLF1IP	MSH6	ARF4	COMMD7	ATF4	BEST1	ID2		HMCES	COIL
GAPDH	C1GALT1	ATIC	NANOG		TRIM71	CGI-48		LDOC1L	MAP7	ARHGAP5	IMPDH2	SNAI2	COL6A1	SP8	DCUN1D5	MSH2	MYCN	ARHGAP1	CPT1A	ATP5F1	BLM	ID3		HMHB1	COPS3
GDF3	C1orf106	ATP1A2	NASP		TRMT1	CHAF1A		LGALS3BP	MBOAT1	ARHGEF17	ISYNA1	SOX9	COX4I1	SPARCL1	DDX1	MTIF2	NANOG	ARHGAP11A	CTGF	ATP6V1G	C10orf26	ID4		HMSD	COPS6
GLDC	C1orf108	ATP1B3	NBR2		TRMT13	CHEK1		LOC81691	MCTP2	ARL2	ITM2C	STC2	COX6C	ST6GALNAC5	DEPDC1B	NCAPG	NUP210	ARID1B	CXorf26	ATPBD4	C10orf40	IGF1		IL11	CROP
GZMB	C20orf129	ATXN7L1	NME2		UFM1	CHEK2		LRP6	MEIS1	ARL3	KDELC1	SULF1	COX7A2	TMSL8	DHX15	NEK2	OVOL2	ARID5B	DBR1	AUH	C12orf68	IGF1R		IL3	CTBP2
HESX1	C6orf211	AURKB	NPM1		UGP2	CISD1		LRRC16	MEST	ARMCX1	KIAA0125	TAGLN	CRIPAK	TNC	DIAPH3	NUSAP1	PELI1	ARIH1	DDX31	AVEN	C13orf35	IL6ST		JARID2	CXADR
HLA-B	C8orf42	AUTS2	PHF17		UGT8	CKAP2		MAGED4	METTL3	ARNTL2	KIAA1305	THBS2	CSTB	ZIC1	DIMT1	OIP5	PHC1	ARMC6	DHDDS	AZI1	C15orf29	INHBA		KDR	DAXX
HLA-F	CACHD1	B3GAT1	PITX2		USP44	CKS1B		MBOAT2	MLLT3	ASAP2	KIT	TNC	CTSO		DLG7	PAICS	PIPOX	ARMCX1	DHRS3	B3GALT4	C16orf13	INHBB		KIT	DAZAP1
HM13	CACNA2D2	B3GNT7	PODXL		ZD52F10	CKS2		MEIS1	MPL	ASB13	KRT18	TRHDE	CTSZ		DNMT3B	PBK	PODXL	ASAH1	DKK1	B4GALT6	C16orf81	INHBC		KITLG	DCC1
HMGN4	CALB1	BAT1	POU5F1		ZFP42	CLPP		MEST	MPO	ASB9	LAPTM4B	TWIST1	CUL3		DPH3	PDSS1	POU5F1	ASAM	DNAJC9	BAMBI	C17orf74	INHBE		KLF4	DCTPP1
HSD17B4	CALU	BAX	PPAT		ZIK1	COQ3		MNS1	MPPED2	ASPH	LOC81691	VGLL3	DCTD		DTD1	PRC1	PPM1E	ASB1	DPPA4	BCAT1	C19orf24	ISL1		KMT2E	DDX11
HUS1	CAP2	BCAT1	PSIP1			COX4NB		MUT	MSI2	ATP1B1	MAP7	WNT5A	DDR1		EIF2AK4	PTTG1	PPP1R16B	ASCC2	DPYSL2	BCKDHA	C19orf68	JAK1		KRT17	DHCR24
IFITM1	CAPG	BCCIP	PSMA2			COX5B		NAP1L3	MSRB3	ATP2C1	MDK		DDT		EIF2B3	RACGAP1	PRNP	ASXL1	DPYSL3	BCL9	C1orf106	JAK2		LEO1	DHFR
IFITM3	CAPZA2	BCL2L12	PSMA3			CRABP2		NAP1L5	MYB	ATP5G2	ME3		DDX24		ERCC2	RAD51	PSIP1	ATAD2	DTNA	BCLAF1	C1orf157	JAK3		LGR4	DIAPH1
INA	CASP3	BCOR	PTTG1			CSE1L		NDN	MYCN	ATP5SL	MECOM		DDX3X		FAM118B	RAD51AP1	RAB25	ATF4	DUSP12	BDH2	C20orf95	JARID2		LGR5	DNMT3B
ITGB4BP	CBS	BICD1	RAMP			CSRP2		NEK1	MYO5C	ATP6V0A2	MEIS1		DEGS1		FAM29A	RAMP	RABGAP1L	ATG4C	DUSP6	BMP2	C21orf128	KLF4		LGR6	DPPA2
JARID2	CCBL1	BIRC5	RPL24			CTNNA1		NENF	NAP1L3	ATP7B	MEST		DENND4C		FANCB	RCC1	RND2	ATP11C	EFTUD1	BMP7	C22orf15	KRAS		LIN28	ELAC2
LDHA	CCL2	BLM	RPL4			CTSC		NRIP1	NPR3	ATP8B4	MGC4655		DERL1		FBXO22	RFC4	RNF44	ATP5F1	EIF2S1	BTF3L4	C2orf69	LHX5		MACF1	EPPK1
LRRC47	CCNC	BM039	RPL6			CYCS		NUCKS1	NPR3	ATP9A	MLLT3		DLL1		FGF2	RRM2	RNMT	ATP6V1A	ELAVL2	BTG1	C6orf139	LIF		MELK	ERBB3
LST1	CCND2	BMP2K	RPL7			DAP3		OBSL1	P2RY1	ATXN10	MPL		DNM1		FKSG49	SKP2	SALL2	ATP6V1G	ENPP2	BUB1B	C6orf163	LIFR		METTL14	ERCC5
MAN1C1	CCNE1	BMP7	RPLP0			DARS2		PAICS	PAN3	ATXN7L3B	MYB		DNM3		FST	SMC2L1	SCNN1A	ATPBD4	ENTPD1	BUB3	C6orf195	MAP2K1		MSI1	EWSR1
MAP2K1	CCNF	BMPR1A	RPS24			DBF4		PAPSS1	PDE1A	AVEN	MYCN		DUSP7		FYB	SMC4	SEMG1	ATPIF1	EOMES	C11orf67	CA9	MAP2K2		MSI2	EXO1
MCL1	CD200	BOMB	SEMA6A			DDX18		PBX1	PDZD2	B3GNT1	MYH10		DYNLL1		FZD2	SNRPA1	SEPHS1	AURKA	EPHA1	C11orf73	CAMP	MAPK1		MST1R	EXOSC3
MEOX2	CD24	BOP1	SEPHS1			DEK		PDE1A	PGDS	B3GNT2	MYO5C		EBF1		GARS	STMN1	SOX2	AXIN2	EXOSC9	C12orf35	CAPN2	MAPK11		MTF2	EXOSC7
MGST1	CD276	BRAF	SERPINH1			DHX9		PHGDH	PPM1H	B4GALT6	NAP1L3		ECHDC1		GBE1	TALDO1	TACSTD1	B2M	FAM33A	C12orf60	CASC1	MAPK12		MYO1G	EXOSC8
MID1	CDC14B	BRIX	SET			DLAT		PHYH	PROM1	BAALC	NDN		EDF1		GDF3	TOP2A	TDGF1	B3GALT4	FBXW11	C13orf7	CASP2	MAPK13		NANOS2	EXOSC9
MRPL15	CDC25A	BRRN1	SFRP2			DLG7		PIGF	PTPRD	BACE1	NGFRAP1		EEF1D		GIMAP1	TPX2	TERF1	B4GALT6	FEZ1	C14orf108	CCDC103	MAPK14		NLK	FAM136A
MRPL18	CDC6	BST2	SFRS7			DNMT1		PKD2	RAPGEF2	BAHCC1	NPDC1		EHD4		GIMAP5	TRIP13	TMEM5	BAG5	FGF2	C14orf115	CCDC130	MAPK3		NR0B1	FBL
MRPL37	CDCA5	BUB1	SLC16A1			DPP3		PKP4	RRAGD	BBS10	NPR3		EIF3S12		GIMAP6	TTC13	TNNI3	BAMBI	FGFR1	C14orf119	CCDC33	MEIS1		NR2C1	FBP1
MRPS23	CDCA7	BUB1B	SMS			DTYMK		PLEKHA5	SAMD13	BCAT1	NPTX2		EMP1		GIMAP7	TTK	TNRC9	BAT3	FGFR2	C14orf122	CCDC60	MYC		NR2C2	FEN1
MRS2L	CDH1	BUB3	SNRPF			E2F3		PNN	SCD5	BCKDHB	NREP		EPB41L3		GIMAP8	UBE2C	TRIM24	BCAT1	FLJ10769	C14orf138	CCDC74A	MYF5		PADI4	FKBP3
MT1A	CDH3	BXDC1	SSB			EBNA1BP2		PPIL4	SCN3A	BCL11A	NRIP1		EPS15		GNL2	UCK2	TXNRD1	BCKDHA	FOXO1	C14orf159	CCDC74B	MYST3		PAF1	FOXO4
MT1E	CDIP1	BZW1	TD-60			ECHS1		PRDM16	SLC22A16	BCL2L2	NUDT11		EPS8L2		GPR	WDR67	UGT8	BCL9	FRAT2	C15orf29	CCL2	NANOG		PCGF2	FUBP1
MT1F	CDR1	C10orf18	TDGF1			EEF1E1		PTPN11	SLC25A27	BCL9	PAWR		F11R		GPX8	ZWINT		BCL9L	FUS	C16orf80	CCNK	NEUROG1		PDGFRA	FUS
MT1G	CECR1	C10orf89	TK1			EEF2		RAB7B	SLC2A5	BCORL1	PGDS		FAM91A2		HAS2			BCLAF1	FZD10	C18orf37	CCT7	NODAL		PHF10	GADD45A
MT1H	CHCHD1	C11orf23	TNNT1			EIF2S2		RANBP5	SLITRK4	BEX1	PHF16		FAP		HAT1			BLCAP	GADD45G	C19orf43	CD34	NRAS		PHF19	GAR1
MT1X	CHEK2	C11orf73	TPX2			EIF2S3		RBBP8	SOCS2	BEX4	PKD2		FAT3		HDAC2			BMP2	GAP43	C19orf54	CD59	ONECUT1		PIK3CA	GDF9
MT2A	CIB2	C11orf82	TUBB			EIF3S10		RHOBTB3	SPINK2	BHLHB9	PLCB4		FAU		HDX			BMP7	GAS1	C19orf58	CDC37L1	OTX1		PIK3CD	GEMIN6
MTHFD1	CITED4	C12orf11	TUBB4			EIF3S12		RNF12	SSBP2	BICD1	PLOD2		FGFR1OP2		HESX1			BNIP1	GATA6	C1orf108	CDC42	PAX6		PIWIL2	GEMIN7
NALP2	CKMT1	C13orf7	ZNF117			EIF3S2		ROBO1	STARD9	BLMH	PLS3		FHL1		HIST1H4C			BSCL2	GJA1	C1orf163	CDH18	PCGF1		POU5F1	GMNN
NANOG	CKS1B	C14orf104	ZNF257			EIF3S6IP		SEH1L	STT3B	BSPRY	PLSCR4		FLJ22662		HLA-DMB			BUB1B	GLDC	C1orf174	CDH19	PCGF2		PRDM14	GMPS
NARS	CLDN10	C14orf106	ZNF43			EIF4A1		SEPP1	TARDBP	BST2	PROM1		FN1		HLA-DPA1			BUB3	GNG10	C1orf21	CDH23	PCGF3		PRMT7	GNL3
NCEH1	CLDN7	C14orf115				EIF4B		SERPING1	TCTEX1D1	BTBD3	PTPLA		GABBR1		HLA-DQA1			BZW2	GNPTAB	C1orf211	CDX2	PCGF5		PSCA	GOT2
NDUFA9	CNKSR1	C14orf94				EIF4EBP1		SLC2A10	VWDE	BZW2	RBPMS		GAPDH		HLA-DRB5			C10orf26	GPC3	C1orf54	CENPA	PCGF6		PSIP1	GPRIN2
NDUFAB1	CNTNAP2	C15orf15				ELOVL6		SMAD5	WDR49	C10orf95	SCHIP1		GAS5		HMGA2			C11orf1	GPS1	C1orf55	CERCAM	PIK3CA		PSMD11	GRB7
NDUFB11	COA1	C16orf34				ENO1		SPAG9	ZNF711	C11orf67	SEPP1		GDI2		HTR7			C11orf82	GRHL2	C20orf194	CGGBP1	PIK3CB		PTPRQ	GTF2H2
NLRP7	COX6B1	C1QBP				ERP29		SV2A	ZNRF1	C11orf71	SERPINE2		GLTSCR2		IARS			C12orf35	GRID2	C20orf96	CHCHD10	PIK3CD		PUM1	HDAC1
NUDC	COX7C	C1QDC1				ETFA		TBL1XR1		C11orf95	SERPING1		GLUD1		ICMT			C12orf60	GTF3C4	C21orf66	CHRDL1	PIK3CG		PUM2	HDAC2
PAICS	CP	C1orf108				EXO1		TIMP3		C12orf11	SH3BP4		GNG2		IL10RA			C13orf7	GTPBP1	C22orf13	CHRNE	PIK3R1		RNF43	HIST1H2BC
PDCL3	CPA3	C1orf121				EXOSC7		TMEM5		C14orf1	SOCS2		GNPTAB		IMP-1			C14orf115	GTPBP3	C5orf4	CHST1	PIK3R2		RTF1	HMGA1
PFN1	CPXM1	C1orf163				FAM136A		TMEM9		C15orf15	SPINK2		GOLGA8B		INHBE			C14orf122	H2AFJ	C6orf130	CLASP1	PIK3R3		RUNX2	HMGB1
PGK1	CRABP1	C1orf38				FAM60A		TP53BP1		C15orf29	SSBP2		GPRASP1		JUNB			C14orf133	HAS2	C6orf166	CLCN1	PIK3R5		SALL4	HMMR
PIM2	CRABP2	C20orf129				FARSA		TPR		C16orf34	SV2A		GUCY1B3		KDELC1			C14orf138	HESX1	C8orf42	CLPP	POU5F1		SMARCA2	HNRPAB
PITPNC1	CRISPLD1	C20orf160				FBL		TRO		C16orf62	TARBP1		HEY1		KIAA0020			C14orf15	HHEX	C9orf5	CLRN3	POU5F1B		SMARCA4	HNRPK
PLS3	CRMP1	C20orf6				FDPS		TSC22D1		C1QBP	TFPI		HINT1		KIF11			C14orf15	HHLA3	C9orf97	CLTA	RAF1		SMARCB1	HPRT1
PNRC2	CRSP2	C20orf72				FGFR1		TSPYL5		C1QTNF3	THSD1		HINT3		KIF20A			C15orf24	HIST2H2	CA2	CLTB	REST		SMARCC1	HSP90AB1
POU5F1	CRYM	C21orf45				FH		WHSC1		C1orf216	TNFSF4		IDI1		KIF23			C15orf29	HMG20A	CA4	CNOT1	RIF1		SMARCC2	HSPA14
PRDM14	CSRP2	C2orf29				FLJ20105		ZAK		C1orf54	TRIP6		IL4R		KIF7			C16orf63	HMGB2	CABLES1	COL11A1	SETDB1		SMARCD1	HSPA2
PRDX1	CTH	C2orf31				G3BP1		ZMYM4		C21orf45	TXNRD3		IMPAD1		KNTC2			C16orf72	HN1	CACHD1	COL4A4	SKIL		SMARCD3	HSPA8
PRDX3	CTNNA1	C2orf56				GARS		ZNF135		C21orf59			INHBC		LIN28B			C18orf37	HOXB5	CACNA1A	COPS2	SMAD1		SMARCE1	HSPA9B
PRIM2A	CTNNBIP1	C6orf115				GART		ZNF326		C2CD2			ITGB1		LOC400931			C19orf42	HYPE	CACNA2D	COPS4	SMAD2		SNAI2	HSPD1
PROM1	CXADR	C6orf139				GEMIN6		ZNF334		C2orf44			JAG1		LOC90768			C19orf54	ICMT	CALM2	CORT	SMAD3		SOX2	HSPE1
PRPS2	CYP2S1	C6orf211				GJA1		ZNF410		C2orf68			JAK1		MALAT1			C19orf58	ID2	CALR	COX6A2	SMAD4		SPRED1	HSPH1
PSMB3	DBC1	C6orf66				GLDC		ZNF470		C4orf27			JMJD1C		MCM10			C19orf6	IER5L	CAPRIN1	CPSF3	SMAD5		SPRED2	ITGB3BP
PSMD10	DCAMKL1	C8orf42				GLO1		ZNF667		C5orf42			KARS		MCM4			C1orf108	IFI16	CAPZA2	CPT2	SMAD9		STK3	KIT
PSME3	DCP2	C9orf77				GMNN		ZNF70		C6orf108			KCNQ1OT1		MCM6			C1orf121	IL1RAPL1	CASP9	CREBL2	SMARCA		STK4	KPNA2
RAD51AP1	DHX33	CA11				GNA14		ZNF85		C6orf162			KIAA0543		MED20			C1orf21	INF2	CBX3	CRKRS	SOX2		TACSTD1	KPNB1
RBM3	DIDO1	CABLES1				GNL3				CACNB2			KIAA1718		MGC2603			C1orf211	IRX2	CBX5	CRLF1	STAT3		TBX6	LCK
RPL18A	DLG3	CACHD1				GNPDA1				CALCRL			KIFAP3		MLL3			C1orf213	JARID2	CBY1	CROP	TBX3		TCF7L2	LRIF1
RPL28	DNAH11	CACNA2D3				GSPT2				CAND2			KITLG		MLLT6			C1orf54	JMJD1A	CCDC123	CRSP2	TCF3		TMEM18	LSM1
RPL6	DNAJB6	CADPS2				GTSE1				CANT1			KLF12		MMADHC			C1orf83	JOSD1	CCDC45	CSTB	WNT1		TMSB4X	LSM3
RRAS2	DNMT3A	CALB1				HADH				CAPRIN1			KLHL28		MRPL3			C20orf194	JUND	CCDC93	CTDP1	WNT10A		TP63	LSM4
RTCB	DNMT3B	CALU				HAT1				CASP2			KPNB1		MS4A7			C20orf42	JUP	CCDC94	CTNNA3	WNT10B		TRIM71	LSM5
SEMA6A	DPPA4	CARHSP1				HDAC1				CBFA2T3			KRT14		MSH2			C20orf52	KCNMB4	CCND1	CTNNBIP1	WNT11		TRNP1	LSM6
SFRS7	DPY30	CASP3				HELLS				CCDC121			KRT16		MSH6			C20orf96	KCNN2	CDC14B	CTSE	WNT16		TSC	LSM7
SLC25A16	DSG2	CBS				HMGB2				CCDC6			KRT17		MTHFD1L			C21orf59	KDR	CDC2	CXorf59	WNT2		USP36	MATK
SMS	DSP	CBX3				HN1				CCNB1IP1			KRT6B		MTHFD2			C22orf32	KIAA0101	CDC42BPA	CYBA	WNT3		USP44	MBD2
SRSF3	DUSP16	CBX5				HNRNPA1				CCND2			KRT8		MXI1			C2orf44	KIAA0174	CDC45L	CYP11B2	WNT4		WDR61	MCM10
SUCLA2	E2F5	CCAR1				HNRNPL				CCNG1			LAMB3		MYCN			C2orf56	KIAA1143	CDC7	CYP21A2	WNT5A		WWP2	MCM2
TBRG4	EDIL3	CCDC5				HNRPAB				CCT2			LAMC1		NMNAT2			C3orf10	KIAA1279	CDH2	DARS	WNT5B		WWTR1	MCM3
TEAD2	EFNA2	CCKBR				HNRPK				CCT6B			LOC100190986		NPR3			C3orf19	KIF15	CDH3	DBX2	WNT6		YLPM1	MCM4
TEAD4	EFR3B	CCL26				HPRP8BP				CD164			LOC149478		NREP			C5orf4	KLF5	CDK6	DCTN2	WNT7A		ZFP42	MCM5
TERF1	EHD3	CCNA2				HRMT1L3				CD200			LOC200030		NUSAP1			C6orf115	KLF7	CDYL	DDIT3	WNT7B		ZHX3	MCM6
TMPO	EIF1	CCNB1				HSPA14				CD34			LOC203427		ORC1L			C6orf117	KLHL4	CER1	DEFB126	WNT8A		ZNF281	MIZ1
TPI1	EIF2S3	CCNC				HSPA9B				CD99			LOC284184		OSTC			C6orf166	KLHL5	CETN3	DERL2	WNT8B		ZNRF3	MNAT1
TPST2	EIF3S12	CCRN4L				HSPE1				CDC42BPA			LOC339229		PAICS			C8orf42	LAMA4	CFL1	DFFA	WNT9A			MPP6
UBE2C	EIF4EBP1	CCT5				IARS				CDCP1			LOC645745		PDE4C			C8orf70	LARGE	CISD1	DLGAP1	WNT9B			MRE11A
UPP1	ENO2	CCT8				IPO9				CDH2			LOC646195		PDHB			C9orf19	LEFTY2	CLIC4	DNAH8	ZFHX3			MRPS12
UQCRH	EPB41	CD200				ITGB4BP				CDK2AP1			LOC728849		PECAM1			C9orf5	LHPP	CLN3	DNAJC10	ZIC3			MSH2
UTP6	EPHA1	CD24				KIF11				CDK4			LUM		PFAS			C9orf82	LINGO1	CLP1	DOC2A				MSH3
VSNL1	ERBB2	CD2AP				KIF20A				CDK6			MAML2		PILRB			CA2	LRAT	CNOT8	DRG2				MSH6
WARS	ERBB3	CD9				KIF22				CENPO			MANBA		PLAA			CA4	LRFN3	COL12A1	E4F1				MT1G
WBP11	ERRFI1	CDA				KIF23				CEP170			MAP1LC3B		PLRG1			CABLES1	LRRN1	COMMD3	ECE2				MTHFD1
WDHD1	ETV1	CDC2				KIF4A				CEP70			MAPBPIP		POLE2			CACHD1	LSG1	COMMD7	ECHDC1				MUTYH
XPO1	ETV4	CDC20				KNTC2				CEP83			MARS		PRIM1			CACNA1A	MAGED2	COPB1	EDF1				MYB
YARS2	EXOSC7	CDC25A				KPNA2				CERS6			MGC8685		PTPRC			CACNA2D	MAN2C1	COPS7A	EFCAB4A				MYBBP1A
ZBTB2	EYA4	CDC6				KPNA6				CETN3			MGP		RAB3B			CALB1	MAP3K3	CPT1A	EIF2B1				MYBL2
ZNF138	F2RL1	CDC7				KRAS				CFH			MMP14		RAD1			CALD1	MCC	CREB3L4	EIF2B2				MYC
ZNF195	FABP5	CDCA5				LMNB1				CHRDL1			MSCP		RANBP5			CALM2	MED11	CRIM1	EIF2B3				MYST2
ZNF432	FALZ	CDCA7				LOC134492				CLCC1			MT1E		RARS			CALR	MED12	CRKRS	EIF2B4				NACC1
ZNF588	FAM124A	CDH1				LSM10				CLDN10			MT1F		RARS2			CAND1	MEIS2	CSNK1E	EIF2S2				NANOG
ZNF589	FAM126A	CDH6				LSM2				CLGN			MT1G		RCSD1			CAPZA2	MGEA5	CTGF	EMP3				NCL
ZNF684	FAM46B	CDT1				LSM4				CLNS1A			MT1H		RGCC			CARS2	MKRN1	CTH	EMX1				NFKBIB
ZNF79	FAM60A	CDYL				LSM5				COA3			MT1X		RIOK2			CASP9	MLLT10	CXCL5	ENPP7				NLE1
ZNF816	FAM72B	CEB1				LYPLA1				COL4A5			MT2A		ROR1			CAV1	MMP2	CYB5R2	ENTPD1				NME1
	FAM83H	CEBPZ				MAD2L1				COL5A1			MYST1		RRAS2			CBX3	MRPL13	CYR61	EP300				NME2
	FAM84B	CECR1				MAPK13				COPG2IT1			NACA		RSAD2			CBX5	MSC	DARS2	ETF1				NOC2L
	FAPP2	CECR6				MCM2				COQ7			NASP		SAMM50			CCDC104	MST150	DCAKD	ETFDH				NOL5A
	FAXC	CENPA				MCM3				COX11			NBPF14		SAT1			CCDC12	MTM1	DCC1	EYA3				NOLC1
	FBXL10	CENPE				MCM4				COX15			NBPF15		SEC11A			CCDC45	MYEF2	DDX17	FAM114A1				NOP58
	FBXO2	CENPF				MCM5				CPA3			NDP		SKIV2L2			CCDC93	MYST3	DDX21	FAM118B				NP
	FCER1G	CENPH				MCM7				CPT1A			NDUFA11		SKP2			CCDC94	NAALAD2	DDX39	FAM120B				NPM1
	FGF12	CER1				MID1IP1				CRELD1			NDUFA6		SLC24A1			CCT6B	NANOG	DDX5	FAM127B				NPPB
	FGF18	CGI-115				MKI67IP				CRHBP			NDUFB2		SLC25A3			CCT7	NAT12	DHDDS	FAM169B				NTHL1
	FGF2	CGI-30				MRPL11				CRIM1			NDUFS5		SMARCC2			CDC123	NCBP1	DHRS3	FAM19A1				NUDT1
	FGFR1	CGI-48				MRPL12				CRYGD			NEAT1		SNRPD3			CDC14B	NEBL	DHX38	FAM45A				NUP153
	FGFR2	CHAF1A				MRPL13				CSTF2T			NFIB		SNX8			CDC16	NEFL	DIAPH3	FAM82A1				NUP50
	FGFR3	CHAF1B				MRPL15				CTDSPL			NID1		SOHLH2			CDC2	NEFM	DIDO1	FBXL6				ORC1L
	FGFR4	CHD1				MRPL16				CTNNA2			NKTR		TARDBP			CDC42EP4	NFE2L3	DKK1	FBXW2				ORC2L
	FKBP4	CHEK1				MRPL37				CTPS2			NOPE		TBC1D16			CDC45L	NPLOC4	DNAJC16	FGL1				ORC6L
	FLAD1	CHEK2				MRPL39				CXCL10			NREP		TBCE			CDC7	NR2F2	DNM2	FIBIN				OTX2
	FLJ10156	CHGA				MRPL4				CXCL3			NSMAF		TEX10			CDH1	NUCKS1	DPAGT1	FIG4				PA2G4
	FLJ10700	CHORDC1				MRPS17				CXCR7			P4HB		TM2D2			CDH2	NUDT5	DPP3	FLJ10404				PAK1
	FLJ10884	CHST4				MRPS18B				CYFIP1			PALM2-AKAP2		TNFSF10			CDK6	OBSL1	DPPA4	FLJ22447				PAK3
	FLJ12484	CHST7				MRPS2				CYP51A1			PANK3		TRIM24			CDS2	OLFML3	DPYSL2	FLJ41047				PARP1
	FLJ12644	CHST8				MRPS28				CYTL1			PCDH18		TRNT1			CDYL	ORC1L	DPYSL3	FLJ44450				PASK
	FLJ20105	CIB2				MRPS30				DACH1			PCDHB10		TRPC4			CEBPZ	OSR1	DTNA	FLJ44881				PBX1
	FLJ20171	CISD1				MRPS36				DAPK1			PCM1		TSHZ2			CEPT1	PAK1	DUSP12	FLJ45244				PCNA
	FLJ21168	CKAP2				MRTO4				DBN1			PDIA3		UBE2K			CER1	PARD3	DUSP6	FOXJ3				PCYT1B
	FLJ30594	CKAP5				MSH2				DCTPP1			PERP		UBXN2A			CETN3	PARG	DVL2	FTL				PELP1
	FLJ34633	CKMT1				MTF2				DDAH1			PET100		UGGT2			CFL1	PCTK2	E2F3	FTSJ1				PFDN6
	FLVCR1	CKS1B				MTHFD2				DDAH2			PKP1		UTP6			CHCHD5	PDCL	EAPP	FUBP1				PFN1
	FLVCR1-AS1	CKS2				MYBL2				DDT			PPIA		XPOT			CHD2	PFTK1	EEF2	FXYD3				PHB
	FNBP1L	CLDN10				MYC				DENR			PRDX2		XRCC5			CHST4	PHF17	EGLN3	FXYD7				PHC1
	FOXA3	CLDN6				NAP1L1				DEPTOR			PTMA		XXYLT1			CISD1	PHF8	EGR3	GAB3				PHF10
	FOXD3	CLDN7				NASP				DHCR24			PUM2		ZBTB20			CITED2	PHGDH	EIF2C2	GABRP				PHGDH
	FUBP1	CLIC4				NCAPD2				DHRS4			PURB		ZNF167			CKS2	PIP5K1C	EIF3F	GAD2				PLSCR1
	FZD7	CNOT7				NCBP2				DKC1			RAB2B					CLDN6	PIPOX	EIF4G2	GALNTL4				PMAIP1
	FZD8	CNTNAP2				NCL				DKFZP434C153			RABEP1					CLIC1	PLAA	ELAVL2	GBE1				PMF1
	GABARAPL1	COBL				NDUFA11				DKFZP564C152			RALA					CLIC4	POLR3G	ENPP2	GBP2				PNN
	GABRA1	COCH				NDUFA9				DLG4			RASA1					CLN3	POU5F1	ENSA	GC				POLD1
	GABRB3	COL18A1				NDUFAB1				DNAJC12			RC3H2					CNBP	PPAP2A	EOMES	GFER				POLD2
	GAL	COQ3				NDUFB10				DNAL4			REXO2					CNN2	PPP2R1B	EPHA1	GJA8				POLG2
	GAP43	COX6A1				NDUFB7				DNMT3B			RGS17					CNN3	PPP2R3A	EPM2AIP1	GJB1				POLQ
	GARNL4	CPSF5				NDUFB8				DOCK1			RICS					CNOT8	PRDM14	ERBB2	GK5				POLR1C
	GCHFR	CRABP1				NDUFS2				DOK4			RNF146					CNTNAP3	PRKCDBP	ERRFI1	GLO1				POLR1D
	GCSAML-AS1	CRABP2				NEK2				DPF2			RPL10A					COG7	PRKRIP1	ETHE1	GLRB				POP1
	GCSH	CRKL				NHP2				DPPA4			RPL13					COL12A1	PRPF31	EXOC5	GLTSCR1				POP5
	GFPT2	CRLF1				NIP7				DPY19L4			RPL13A					COL4A5	PRPF38A	EXOSC5	GLUD1				POP7
	GGT5	CRMP1				NIPSNAP1				DPYSL3			RPL15					COL4A6	PRPS1	EXOSC9	GPR119				POU5F1
	GGT7	CROP				NLN				DRAM1			RPL18A					COL7A1	PRR11	EXPH5	GPR172B				PPAN
	GID8	CRSP2				NME2				DSG2			RPL22					COMMD3	PSMA3	FAM100B	GPS1				PPAP2C
	GJA1	CRYM				NME4				DST			RPL23A					COMMD7	PTPN2	FAM115A	GSPT1				PPID
	GLDC	CSE1L				NOLA3				DUSP10			RPL24					COPE	RAB5A	FAM124A	GSTP1				PPM1B
	GLI1	CSRP2				NONO				DUSP14			RPL27A					COTL1	RAD51C	FAM134C	GSTT2				PRMT5
	GLI2	CST1				NOP2				DYNC2LI1			RPL28					COX6A1	RAD54B	FAM33A	GTF2H3				PRNP
	GLI3	CTBP2				NSBP1				E2F6			RPL35A					CPT1A	RASGRF2	FAM60A	GUCY1A3				PSIP1
	GLT1D1	CTCF				NT5DC2				ECI2			RPL36AL					CRYZ	RBM22	FAM63B	GUSB				PSMA3
	GMNN	CTH				NTHL1				EFHC2			RPL39					CS	RDH10	FAM76B	GYPC				PSMA6
	GNPDA1	CTPS2				NUP107				EGLN3			RPL41					CSNK1E	REST	FAM96A	GYS1				PSMD11
	GPC3	CTSC				NUSAP1				EGR3			RPL7A					CSTF1	RFNG	FAM98A	H1FX				PSME3
	GPC4	CTSL2				ORC1L				EHBP1			RPL8					CSTF3	RIC8B	FANCC	HADHA				PTMA
	GPM6B	CXADR				OTX2				EHD2			RPLP1					CTGF	RIF1	FANCF	HCFC1				PTPN6
	GPR19	CXCL12				PA2G4				EHHADH			RPLP2					CTSL2	RNF24	FARSA	HDX				PXN
	GPR27	CXXC6				PABPC1				EI24			RPP14					CUGBP2	ROR1	FBXL14	HELZ				RAD51
	GPRC5B	CXorf15				PARP1				EID1			RPS10					CXADR	RPL32	FBXL19	HEMK1				RAD54L
	GRAMD1A	CYP26A1				PCNA				EIF2D			RPS12					CXorf26	RPS18	FBXO11	HES6				RAD9A
	GRB7	CYP2S1				PDCD2				ELK3			RPS13					CYB5B	RPS3A	FBXO16	HINT1				RASL11B
	GSTP1	DARS2				PDHA1				ELMO1			RPS14					CYLD	SALL1	FBXW11	HIST1H3B				RBM14
	GUCA1A	DBC1				PDIA4				EMCN			RPS16					CYP1B1	SET	FEM1A	HIST1H4G				RBPMS
	H19	DCAMKL1				PDPN				EMID1			RPS18					CYP2R1	SFRP1	FEZ1	HIST1H4K				RCHY1
	H3F3A	DCC1				PHB				EMP1			RPS19					CYP2S1	SFRP2	FGF2	HIVEP3				RECQL4
	HAPLN4	DCP2				PHC1				ENO1			RPS19BP1					CYR61	SFRS18	FGFR1	HMCN2				RFC2
	HDHD1	DDX18				PHF5A				EPHB4			RPS20					DARS2	SFRS4	FGFR2	HMOX2				RFC3
	HELLS	DDX21				PIPOX				ERCC1			RPS25					DCAKD	SFXN1	FIP1L1	HNRNPD				RFC4
	HESX1	DDX25				PLK1				ERCC8			RPS29					DCC1	SGMS1	FLJ10769	HNRPU				RFC5
	HEY2	DDX46				PLK4				EREG			RPS3					DCLRE1C	SKIL	FLJ20309	HS3ST3B1				RMND5B
	HIC2	DEK				POLD1				ERG			RPS7					DCTN5	SLC44A1	FLJ25801	HSPB7				RND1
	HINT1	DEPDC1B				POLE2				ERGIC3			RPSA					DCUN1D5	SLC4A1A	FLJ40125	IBSP				RNMTL1
	HIP1	DHFR				POLR2F				ERLIN1			RUFY3					DCX	SMARCA	FOXJ2	ICA1				RPA1
	HK1	DHFRL1				POLR3K				ERLIN2			RUSC1					DDX17	SMG5	FOXN3	ICT1				RPA2
	HMGA1	DHX29				POP7				ERMP1			S100A2					DDX18	SNRPN	FOXO1	IGFBP6				RPA3
	HMGB3	DHX9				PPM1G				ESD			SAT1					DDX20	SNX5	FOXP1	IL1F10				RPP40
	HMGCR	DIAPH2				PPP4C				ESR1			SDCCAG1					DDX23	SORBS1	FRAT2	IMPAD1				RUVBL1
	HNRPAB	DIDO1				PRDX1				ESRRG			SEC22B					DDX39	SOX17	FTL	IMPG2				SALL4
	HNRPU	DKC1				PRIM1				ETS2			SEC61G					DDX41	SOX2	FUS	INCA1				SEPHS1
	HOOK1	DKFZP586L0724				PRIM2A				ETV5			SEC63					DDX49	SPAG9	FXYD5	INO80E				SET
	HRASLS3	DLAT				PRMT1				ETV6			SERPINA3					DDX5	SPRED1	FZD1	ISL1				SFRS1
	HSBP1	DLG3				PROM1				EXDL2			SERPINB5					DHCR7	SSBP2	FZD10	ITPKA				SIGLEC12
	HSD17B2	DLG7				PRPS1				EXOSC4			SFPQ					DHDDS	STAT3	FZD2	ITSN2				SIP1
	HSD17B4	DNA2L				PSMA5				EXT2			SFRS15					DHRS3	STMN2	FZD3	JARID1C				SIRT1
	HSPC121	DNAJB6				PSMA7				EXTL2			SFRS18					DHX38	SULF1	FZD7	JMJD2B				SLC19A1
	HSPC132	DNMT3A				PSMB5				F2R			SFRS7					DIDO1	SUPT7L	G3BP1	KCTD18				SMARCA
	HSPC163	DNMT3B				PSMB6				F2RL1			SHQ1					DIRC2	TAF12	GADD45G	KEAP1				SMARCC1
	HSPE1	DPP3				PSMD14				FABP5			SLC24A2					DKK1	TAL1	GBF1	KIAA0195				SMN1
	HTR2A	DPPA4				PSME3				FADS1			SLC30A7					DLG7	TALDO1	GDAP1	KIAA1853				SMNDC1
	ICMT	DPYSL3				PUS1				FAHD2A			SLC41A2					DMXL1	TBC1D22	GGA1	KIF19				SNRPA
	IFITM1	DPYSL5				RAB34				FAIM			SLC7A6					DNAJB14	TBL1XR1	GGPS1	KIF7				SNRPB
	IGFBPL1	DRIM				RACGAP1				FAM115A			SMARCA4					DNAJC16	TCF12	GJA1	KIR3DL1				SNRPC
	IGJ	DSG2				RAD18				FAM117A			SNED1					DNAJC8	TCF20	GLT8D3	KIRREL2				SNRPD1
	IGSF3	DSP				RAD23B				FAM124B			SNHG6					DNAJC9	TCF4	GNA13	KLC3				SNRPE
	IMP-1	DTYMK				RAMP				FAM179B			SNRPE					DNM2	TCF7L1	GNAI1	KLK5				SNRPF
	IMP-2	DUSP16				RCC1				FAM216A			SOCS3					DPAGT1	TDGF1	GNG10	KLRG1				SNRPN
	IMPA2	DUT				RCN2				FANCF			SOD2					DPM1	TFPT	GNPTAB	KLRG2				SNURF
	INPP5F	E2F5				RFC3				FANCL			SOX4					DPPA4	TGIF2	GPC6	KPNA5				SOCS1
	INTU	ECT2				RNPS1				FARP1			SPON1					DPYSL2	THBS2	GRHL2	KREMEN1				SP1
	IRX2	EEF1A1				RPA2				FAT4			SPTBN1					DPYSL3	TJP3	GRID2	KRT39				SPAG5
	ISX	EEF1E1				RPA3				FBN1			SQLE					DTNA	TLE3	GRK6	KRTAP22-1				SRSF2
	ITM2C	EFCBP1				RPL10A				FBXO11			SRSF3					DTX2	TMEM16H	GSK3A	LARS				SRSF3
	JARID2	EFS				RPL13				FGGY			STK35					DUSP12	TMEM170	GSK3B	LCE1E				SSB
	KALRN	EFTUD1				RPL22				FHL1			STX2					DUSP6	TMEM30A	GSPT2	LDB2				STIP1
	KCNQ2	EGFL4				RPL27A				FKBP4			TALDO1					DVL2	TNC	GTPBP3	LIF				STRBP
	KDELC1	EGLN3				RPP40				FKBP9			TBCA					DYM	TNRC6A	H2AFJ	LMO1				STX3
	KDM4A	EIF1AX				RPS12				FLJ11710			TBRG1					E2F3	TOP2A	H2AFX	LOC150759				STXBP2
	KIAA0522	EIF2S1				RPS16				FLJ13197			TCF7L2					ECOP	TRA2A	H3F3B	LOC151658				STXBP3
	KIAA0888	EIF3S10				RPS19				FLJ20674			TIA1					EEF1E1	TRIM22	HAS2	LOC154092				SUMO1
	KIAA1166	EIF3S3				RPS23				FLJ21168			TICAM2					EEF2	TRIM24	HBP1	LOC220906				SUPT3H
	KIAA1576	EIF3S6				RPS27				FLNB			TIMM23					EGLN3	TRIP4	HDAC2	LOC283440				SYNCRIP
	KIAA1727	EIF3S9				RPS3				FLT1			TIMM8B					EHBP1	TRPS1	HDAC9	LOC283951				TARBP2
	KIF26A	EIF4A1				RPS5				FLT3			TM9SF2					EHD4	TSC22D1	HDGF2	LOC284402				TCERG1
	KIF3C	EIF4E				RPS8				FNBP1L			TMEM49					EIF2A	TXN2	HECTD2	LOC284551				TCOF1
	KLK8	EIF4EBP1				RPSA				FOCAD			TMSB10					EIF2AK3	UBE2D3	HELLS	LOC340515				TDGF1
	KNOP1	EIF5B				RRM1				FPGS			TNRC6A					EIF3D	UBR5	HEPH	LOC386597				TDP2
	KPNA2	ELOVL6				RRM2				FRMD4B			TPM4					EIF3F	UFM1	HESX1	LOC388780				TGIF
	KPNA6	ENAH				RUVBL1				FSCN1			TRAPPC5					EIF4B	URM1	HEXIM2	LOC389257				TK1
	KRAS	ENO2				RUVBL2				FSTL1			TRIM27					EIF4ENIF1	USP44	HHEX	LOC391405				TMPO
	KRT19	ENPP1				SARS				FUBP1			TRIO					EIF4G2	USP7	HIF1AN	LOC400451				TMSB4Y
	KRT8	EOMES				SDHC				FXR1			TROVE2					ELL2	VPS52	HIST1H4C	LOC400604				TNFRSF8
	KRTCAP3	EPB41L4B				SDHD				FXYD6			TRPC1					ENPP2	WDFY3	HIST2H2	LOC400743				TNNI3
	LAGE3	EPHA1				SEPHS2				FZD6			TRPM7					ENSA	WDR20	HIST2H2AA3	LPAR2				TOE1
	LAPTM4B	EPRS				SERPINH1				FZD7			TSC22D1					ENTPD1	WDR36	HIST3H2A	LPAR5				TP53
	LARS	ERBB2				SET				G6PC3			TUBA1					EOMES	WDR70	HLTF	LPPR2				TPX2
	LARS2	ERBP				SIP1				GAB2			TUBB2					EPHA1	WEE1	HMBOX1	LRRC33				TRAIP
	LBH	ETV1				SLC16A1				GABPB1			TUBB2C					EPM2AIP1	ZDHHC6	HMG20A	LTA4H				TRIM28
	LDB3	ETV4				SLC25A5				GALNT2			TUBB3					EPS15L1	ZEB2	HMOX1	LVRN				TRIP13
	LDHD	EXOSC2				SLC2A1				GALNT7			TUG1					ERBB2	ZFP36L1	HN1	LY6D				TUBA3C
	LEFTY2	EXOSC5				SMC2L1				GANAB			TXN					ERCC1	ZHX2	HNRNPA1	MAGEB4				U2AF1
	LEPREL2	EXOSC7				SMC4				GAR1			TXNIP					ERH	ZIC1	HNRNPA2B1	MAGEB5				UNC119
	LIMD2	EXOSC9				SNRPA				GATA2			UBA52					ETNK1	ZIC2	HNRNPC	MAGEH1				UNG
	LIN28B	EXTL2				SNRPA1				GATM			UBE2K					EXDL2	ZIC3	HNRNPL	MAGT1				VAMP8
	LINC01139	F2RL1				SNRPD1				GBE1			UBL3					EXOC4	ZKSCAN5	HNRPK	MALL				VASP
	LITAF	FABP5				SNX5				GCNT1			UBL5					EXOSC5	ZMPSTE2	HNRPUL1	MAP2K7				WDR33
	LMNB1	FALZ				SOX2				GCSH			UBR5					EXOSC9		HSD17B12	MAP3K1				WDR77
	LMNB2	FAM124A				SPAG5				GFRA1			UQCR					EXPH5		HSP90AB1	MASP1				WDYHV1
	LOC389906	FAM131B				SQLE				GGCT			UQCRB					EXTL2		HSP90B1	MBOAT1				WEE1
	LOC400451	FAM29A				SRSF10				GGH			VCAM1					F11R		HUWE1	MBTD1				WRAP73
	LOXL2	FAM46B				SS18				GLCE			VCAN					FAM100A		HYPE	MCRS1				WRN
	LPCAT1	FAM60A				SSB				GMPR2			WASF3					FAM100B		ICMT	MED12				XRCC5
	LPHN2	FAM72A				STIP1				GNA15			WFS1					FAM115A		ID1	MED13				ZFP42
	LRRN1	FANCG				STOML2				GNAI1			XRCC5					FAM124A		IDH3G	MED13L				ZNF165
	LSM12	FANCL				SUMO1				GNG11			XRN2					FAM128A		IER5L	MED17				ZNF281
	LSM7	FBXL10				TCF19				GPATCH2L			YAF2					FAM131B		IFI16	MED19				ZNF593
	LUM	FBXO5				TCF7L1				GPATCH4			YEATS2					FAM134C		IGF2BP3	MED24
	LYPLA1	FCHO1				TCOF1				GPM6B			ZBTB1					FAM20C		IGFBP2	MED28
	LYPLA2	FEN1				TD-60				GPR124			ZCCHC9					FAM33A		IK	MGC10981
	M6PR	FEZ1				TEAD2				GPR125			ZDHHC6					FAM35A		ILF2	MGC33407
	MACC1	FGF13				TERF1				GPR126			ZKSCAN1					FAM54A		ILF3	MGC39821
	MAGED4	FGF2				TGIF				GPR56			ZNF470					FAM63B		ING4	MIRHG1
	MALSU1	FGFR1				TGIF2				GPSM2								FAM72B		INHBA	MMP15
	MAP3K5	FGFR3				THOC3				GRB10								FAM92A1		IRX2	MMP24
	MAP7D3	FGFR4				TIMM13				GRHPR								FAM96A		IWS1	MOCS1
	MAPK1	FIGNL1				TIMM44				GSPT2								FANCA		JARID2	MR1
	MBD2	FKBP1B				TIMM8A				GSTA4								FANCF		JMJD1A	MRPL51
	MBL2	FKBP3				TIMM8B				GSTM5								FANCL		JUB	MS4A2
	MCAM	FKBP5				TMEFF1				GSTP1								FARSA		JUP	MS4A6E
	MCM2	FKSG14				TOP2A				GTF2H5								FAT		KCNMB4	MVP
	MCM3	FLJ10036				TP53				GTF2I								FBLN1		KCNN2	MYBPC2
	MCM4	FLJ10156				TRIP13				GUCY1A3								FBXL11		KDR	MYBPHL
	MDK	FLJ10330				TRIP6				GUCY1B3								FBXL14		KIAA0247	MYO6
	MDN1	FLJ10378				TTK				GYG2								FBXO31		KIAA0280	NALCN
	MED22	FLJ10407				U2AF1				H1FX								FBXW11		KIAA0319L	NBEAL1
	MED28	FLJ10534				UBE2G1				H2AFJ								FDPS		KIAA0368	NBPF15
	METTL13	FLJ10700				UBE2V2				H2AFV								FEM1A		KIAA0391	NCBP1
	MFAP2	FLJ10808				UGDH				H2AFY								FEM1C		KIAA0495	NDUFA4L2
	MGC10911	FLJ10884				UQCR				HADH								FEZ1		KIAA1143	NDUFV1
	MGC24665	FLJ11184				UQCRH				HCG8								FGF2		KIAA1166	NELL2
	MGC3101	FLJ12484				VBP1				HDGFRP3								FGFR1		KIAA1279	NEUROD2
	MGST1	FLJ12519				VRK1				HHAT								FGFR2		KIF11	NFKB1
	MIAT	FLJ12644				WBP11				HHEX								FHIT		KIF15	NFRKB
	MID1	FLJ12650				WDHD1				HIBCH								FKBP1B		KIF26A	NHLRC1
	MLEC	FLJ13842				WDR77				HINT1								FKSG24		KIF2C	NMUR2
	MLF2	FLJ13909				WEE1				HIST1H1D								FLJ10769		KLF5	NPEPL1
	MLLT11	FLJ20105				XPO1				HIST1H2AE								FLJ25801		KLHL5	NRSN1
	MON1B	FLJ20171				XRCC5				HIST1H2AG								FLJ45455		KNTC1	NT5DC1
	MOSC1	FLJ20485				YAP1				HIST1H2BD								FOXJ2		KPNA3	NUDT8
	MRPL11	FLJ20641				YY1				HIST1H2BF								FOXN3		LAMA4	NUP107
	MRPL12	FLJ20674				ZIC3				HIST1H2BG								FOXO1		LARGE	NXF1
	MRPL15	FLJ21148				ZNF22				HIST1H2BI								FOXO3		LARP7	ODF2
	MRPS16	FLJ21168								HIST1H2BK								FRAT2		LASP1	ODF3L1
	MRPS21	FLJ21901								HIST1H3D								FUS		LEFTY1	OLFM1
	MRPS26	FLJ21908								HIST1H4E								FXR1		LEFTY2	OMD
	MRPS34	FLJ21918								HIST2H2								FXYD5		LHPP	OPN1SW
	MRS2L	FLJ21924								HIST2H2AA3								FZD10		LINGO1	OR1D2
	MSH2	FLJ22662								HIST2H2AA4								FZD2		LOH11CR2A	OR2H1
	MSL1	FLJ30046								HLF								FZD7		LOXL2	OR5K4
	MT1F	FLJ31434								HMGA1								FZD8		LPHN1	OR7D4
	MT1H	FLJ34633								HMGA2								GALK2		LRAT	OXA1L
	MT1M	FLJ40432								HMGB3								GANC		LRFN3	P2RX2
	MT1X	FNBP1L								HMGCR								GART		LRP2	P2RY11
	MTA3	FNBP3								HMGCS1								GAS2L1		LRRN1	P2RY12
	MTF2	FOXA3								HNRPAB								GATA6		LSG1	PARP3
	MTHFD2	FOXD3								HOPX								GATAD1		LSM3	PCDHA1
	MTL5	FOXN3								HOXA10								GBF1		LSM4	PCF11
	MTMR9	FOXO1								HOXA2								GDF3		LSMD1	PDE2A
	MYBL2	FRAS1								HOXA4								GGA1		LYPD1	PDZD11
	MYCL1	FRAT2								HOXA5								GIYD2		MAGED2	PHB
	MYCN	FRSB								HOXA9								GJA1		MAN2C1	PHB2
	MYH10	FSD1								HOXB5								GLA		MAP3K11	PIM2
	MYO10	FUBP1								HPGD								GLG1		MAP3K12	PITX1
	MYST1	FXR1								HPRT1								GLT8D3		MAPBPIP	PITX3
	N4BP3	FZD7								HSD17B12								GLUD1		MAPRE2	PKLR
	NALP2	G3BP1								HSD17B8								GNA13		MAST1	PKP1
	NAP1L1	G3BP2								HSDL2								GNAI1		MAT2B	PLCL1
	NASP	GABRA1								HSP90AB1								GNG10		MCTS1	PLS3
	NAV2	GABRA5								HSPB1								GNG12		MDC1	PNPO
	NBPF15	GABRB3								HSPC121								GNPTAB		MED12	PODNL1
	NDUFA1	GAD1								HTR1F								GOLGA4		MED17	POLH
	NDUFA13	GAJ								HYI								GOLIM4		MED25	POLR2E
	NDUFA4	GAL								HYMAI								GORASP2		MEX3C	POU5F1
	NDUFAB1	GALNT1								ICA1								GPC4		MGEA5	PPAPDC2
	NDUFB11	GALNT12								IFT46								GPC6		MKKS	PPOX
	NDUFS5	GAP43								IFT81								GPR108		MLH1	PPP1R15B
	NEDD4L	GARNL4								IGF1R								GRHL2		MLLT10	PPP2R3A
	NEFL	GART								IGFBP7								GRIPAP1		MOBP	PRDM13
	NELFB	GCLC								IGLL1								GRPEL2		MORF4L1	PRDM14
	NES	GCSH								IL12RB2								GSK3A		MORF4L2	PRDM9
	NFE2L3	GDF3								IL18								GSPT2		MOSPD3	PRDX3
	NLE1	GEMIN4								IL1B								GSTCD		MPHOSPH1	PRDX6
	NLGN4X	GFPT2								IMPA2								GSTT2		MPND	PRELP
	NLN	GJA1								IMPACT								GTF2E1		MRPL15	PRG3
	NME2	GJA7								IMPDH2								GTF2H2		MRPL43	PROP1
	NOLA3	GLDC								ING4								GTF3C4		MRPL47	PSMD2
	NOTCH3	GLI2								IPO7								GTPBP1		MRPS11	PSPH
	NR2F6	GLMN								IQGAP2								GTPBP3		MRPS18B	PSTPIP2
	NRBP1	GLS2								ISOC1								GYPC		MRPS23	PXN
	NTHL1	GMFB								ISYNA1								H2AFJ		MRPS27	RAD17
	NTS	GMNN								ITGA9								H2AFX		MRPS31	RAD9B
	NUAK1	GNAL								ITGAV								H2AFZ		MSC	RALGDS
	NUCKS1	GNG4								ITGB4BP								HAS2		MSL3L1	RAP1GAP
	NUDT1	GNL2								ITM2C								HBP1		MST150	RASEF
	NUDT15	GNL3								JAKMIP2								HCFC1R1		MTF2	RBBP6
	NXN	GNPTAB								JRKL								HECTD2		MTM1	RBM10
	OGDHL	GPC4								JUP								HELLS		MTSS1	RBM17
	OIP5-AS1	GPM6B								KCNJ16								HESX1		MUS81	REXO1
	OLFM1	GPR								KCTD3								HEXIM2		MYNN	RHOA
	ORC1L	GPR160								KDELC1								HEY2		MYO9A	RICTOR
	OSBPL6	GPR19								KDM1A								HHEX		MYST3	RIN1
	OTX2	GPR23								KDM5B								HIGD2A		NAALAD2	RNF216
	PAI-RBP1	GPR64								KIAA0087								HIST1H2BD		NAG	RNF40
	PAICS	GPRC5B								KIAA0125								HIST1H4C		NANOG	RPESP
	PAIP2B	GRB14								KIAA0485								HIST2H2AA3		NAT12	RRAS
	PAK1	GRB7								KIAA0753								HIST3H2A		NBR1	RUFY4
	PARP1	GRPR								KIAA0888								HLTF		NCBP1	SAMD7
	PBX1	GRTP1								KIAA1107								HMBOX1		NCDN	SCGB1A1
	PBX3	GSG2								KIAA1305								HMG20A		NDUFA11	SENP6
	PCDH1	GTF2E1								KIAA1462								HMGN4		NDUFA2	SERPINB10
	PCNA	GULP1								KIAA1467								HN1		NDUFB5	SERPINB2
	PCTK1	GYG2								KIT								HNRNPA1		NDUFB8	SERTAD2
	PDGFA	GYLTL1B								KLHL23								HNRNPA2B1		NEBL	SETD1B
	PDPN	H2AFX								KLHL3								HNRPH2		NEDD4L	SF3A1
	PDZK4	HA-1								KLHL9								HNRPUL1		NFE2L3	SF3A3
	PELI1	HAS3								LAMC1								HOXB5		NIP7	SFPQ
	PFAS	HDAC2								LAMP2								HSD17B12		NIT1	SFXN3
	PFKFB4	HELLS								LAPTM4B								HSPA4		NKIRAS1	SH3BP4
	PFN1	HESX1								LDB2								HSPA5		NKTR	SHFM1
	PGD	HEY2								LDLR								HSPBAP1		NME7	SLC16A3
	PGM5	HIP1								LDLRAD4								HSPC111		NMU	SLC17A9
	PHB	HIST1H2BG								LGALS9								HSPC171		NOC3L	SLC25A23
	PHB2	HIST1H4K								LHFP								ICMT		NOL6	SLC25A42
	PHF17	HLTF								LIMA1								ID1		NOTCH1	SLC2A12
	PIF1	HMBS								LIMCH1								ID2		NP	SLC2A9
	PIM1	HMGA1								LMAN2L								IDH3A		NSUN3	SLC46A3
	PIN4	HMGB2								LOC339229								IER5L		NUCKS1	SMCR5
	PIPOX	HMGB3								LOC400451								IFI16		NUDT4	SMPD1
	PKD1-like	HMGN2								LOC441528								IFT52		NUFIP2	SMU1
	PKIB	HMMR								LOC81691								IGF2BP3		NUP160	SNAP23
	PLCXD1	HNRNPA1								LOH11CR2A								IGFBP2		NUSAP1	SOAT2
	PLD2	HNRNPL								LOX								IGFBP3		OAZ2	SON
	PLN	HNRPAB								LRBA								IL1RAPL1		OBSL1	SORDL
	PLS3	HNRPU								LRP12								ILF2		ODF2L	SOX14
	PMAIP1	HOMER1								LRRC1								ILF3		OGT	SPI1
	PNPLA4	HOOK1								LRRC16								INF2		OIP5	SPINK7
	POLR2H	HPCL2								LRRC41								ING1		OLFML3	SRSF3
	POLR3G	HPRP8BP								LSM2								ING4		ORC1L	STK10
	POLR3K	HPS3								LSM5								INPP4A		ORC6L	STK4
	POP7	HRASLS3								LUZP1								INTS12		OSBPL1A	SUB1
	POSTN	HRMT1L3								LXN								IQCK		OSGEP	SUV39H2
	POU5F1	HSD11B2								LYRM1								IRX2		OXA1L	SVIL
	PPAT	HSD17B4								LYRM4								ISCU		PAK1	SYF2
	PPIA	HSP90B1								LZTFL1								ISOC2		PARG	SYNCRIP
	PPIH	HSPA14								MAB21L2								ITGB1		PCBP1	SYTL4
	PPM1H	HSPA4								MAGED2								IWS1		PCF11	TAAR5
	PPP1R1A	HSPA8								MAGEF1								JARID2		PCNXL3	TADA2B
	PPP2R1B	HSPA9B								MAGI2								JMJD1A		PCSK5	TAF12
	PPT2	HSPC111								MANEA								JOSD1		PCTK1	TAF2
	PRDX1	HSPC163								MANSC1								JUB		PCTK2	TAF7
	PRDX2	HSPD1								MAP4K3								JUN		PDCL	TALDO1
	PRDX5	HSPE1								MAP7								JUP		PDPN	TAS2R45
	PRELID1	HT017								MAP7D3								KATNB1		PER2	TAX1BP1
	PRICKLE1	HTR1D								MAT2A								KCNN2		PERLD1	TBC1D10A
	PRIM2A	Hs.105196								MBOAT7								KCTD15		PFTK1	TCEAL1
	PRKAB2	Hs.173497								MCFD2								KCTD2		PGM2L1	TCL1A
	PRKX	Hs.178761								MCM3AP-AS1								KDELR3		PHF17	TCP1
	PRMT1	Hs.40154								MCTP1								KDR		PHF23	TFDP2
	PROM1	Hs.60548								MDH2								KHDRBS1		PHF8	TFPT
	PRPS1	ID1								ME3								KHSRP		PIF1	TIFA
	PRR5	IDH1								MECOM								KIAA0101		PIH1D1	TIGD3
	PRSS8	IFI30								MED20								KIAA0241		PIK3R3	TMED3
	PSMA2	IFITM1								MEIS1								KIAA0368		PIN4	TMEM14B
	PSMB2	IGF2BP3								MERTK								KIAA0391		PIP5K1C	TMEM14C
	PSMB6	IGFBP2								MEST								KIAA0652		PIPOX	TMEM204
	PSRC1	IL17RD								METTL13								KIAA1143		PITX2	TOB2
	PTAR1	ILF3								METTL21B								KIAA1217		PLEKHA3	TPD52L1
	PTBP1	IMP-1								MFAP1								KIF15		PLEKHG3	TPM1
	PTK7	IMP-2								MGMT								KIF26A		PNMA1	TPR
	PTMA	IMPA1								MGST2								KIF9		POLDIP3	TRAIP
	PTMS	IMPA2								MIF								KLF5		POLE3	TRAM2
	PTPRF	IMPDH2								MLC1								KLF7		POLR3E	TRPA1
	PTPRN	INDO								MLF2								KLHL18		POLR3G	TRYX3
	PTPRS	IPO7								MLLT3								KLHL4		POU2F1	TSPAN4
	PTPRU	IPO9								MMRN1								KLHL5		POU5F1	TTC23L
	PTPRZ1	IQGAP2								MN1								KNTC1		PPAP2A	TTC39B
	PTTG1	IRX2								MPDZ								KPNA3		PPAPDC1B	TTC4
	PUNC	ITGA6								MPG								KRR1		PPM1B	TUBB4
	PVRL2	ITGB1BP3								MPL								KRT18		PPP1R10	UBE2V1
	PXDN	ITGB5								MPP5								LAMA4		PPP1R11	UBR5
	RAB34	ITPR3								MPPED2								LARGE		PPP1R15A	UBXN8
	RAB3B	ITSN1								MPV17								LARP7		PPP1R2	UFSP1
	RALY	JARID2								MPZL1								LARS		PPP2R1A	ULK2
	RAMP	JMJD1C								MPZL2								LCMT2		PPP2R1B	UPP2
	RAMP2	JMY								MREG								LECT1		PPP2R3A	VARS
	RASGEF1A	KAL1								MRPL15								LEFTY1		PPP2R3C	VWF
	RASL11B	KCNK5								MRPL16								LEFTY2		PPP2R5C	WAC
	RBM47	KCNN2								MRPL57								LEPROTL1		PRCC	WBP2
	RBMX	KCNQ2								MRPS18A								LHPP		PRDM14	WDR53
	RBPMS	KCNS3								MRPS18C								LIN37		PRDX1	WDR5B
	RBPMS2	KCTD14								MRPS27								LINGO1		PRKAR1A	WDR82
	REST	KIAA0007								MRPS28								LMCD1		PRKCDBP	XRCC1
	RFC3	KIAA0020								MRPS33								LOH11CR2A		PRKRIP1	YAP1
	RHNO1	KIAA0101								MRS2L								LRAT		PRNP	YIPF7
	RNASEH2A	KIAA0114								MSH6								LRFN3		PRPF19	YY1
	RNF12	KIAA0153								MSRA								LRIG3		PRPF38A	ZC3H18
	RNF149	KIAA0179								MSRB2								LRP2		PRPSAP1	ZDHHC15
	RNF175	KIAA0483								MTF2								LRP3		PRR11	ZDHHC20
	RNF41	KIAA0523								MTHFD2L								LRRC49		PRSS8	ZFP36
	RNU3IP2	KIAA0650								MTL5								LRRN1		PSEN2	ZFP64
	RPA3	KIAA0888								MTMR2								LSM3		PSMB1	ZIC4
	RPL22	KIAA0922								MUT								LSM5		PSMC2	ZNF136
	RPS10	KIAA1274								MYB								LSMD1		PTN	ZNF138
	RPS19	KIAA1287								MYCN								LYPD1		PTPN2	ZNF197
	RPS21	KIAA1553								MYCT1								MAN2C1		PTPN3	ZNF35
	RPS3	KIAA1576								MYH10								MAP1LC3B		PUM1	ZNF354A
	RPS6KA1	KIAA1712								MYL6B								MAP3K11		PWP1	ZNF43
	RPSA	KIAA1727								MYO15B								MAP3K12		RAB15	ZNF434
	RRAS2	KIAA1982								MYO18A								MAPK14		RAB17	ZNF513
	RYBP	KIF1A								MYO5C								MAPK8		RAB25	ZNF546
	SALL2	KIF20A								MYOZ3								MARVELD2		RAB3GAP2	ZNF711
	SAPCD2	KIF23								NAALAD2								MAT2B		RAB4B	ZNF786
	SBK1	KIF2C								NANOG								MBOAT2		RAB5A	ZNHIT3
	SC5DL	KIF4A								NAP1L3								MCC		RAD23A	ZSCAN10
	SCAMP5	KIF5C								NASP								MCTS1		RAD54B
	SCG3	KIFC2								NBEA								MDH1		RANBP10
	SCG5	KLHL7								NBL1								MED12		RASA1
	SCGB3A2	KLKB1								NDN								MED23		RASGRF2
	SCHIP1	KNTC1								NDUFAF1								MED25		RASL11B
	SCNN1A	KNTC2								NDUFS4								MEF2A		RBBP9
	SCOTIN	KPNA2								NEDD4								METTL7A		RBM22
	SDC4	KRR1								NEK3								METTL8		RBM23
	SEC61A2	KRT18								NENF								MGEA5		RBM39
	SEMA4C	KRT8								NF1								MICA		RBPMS
	SEMA6A	KRTCAP3								NFE2L3								MICB		RCOR3
	SEPHS1	LAPTM4B								NFYB								MIR16		RDH10
	SEPN1	LARP7								NGFRAP1								MKKS		RDH11
	SERPINB8	LARS								NHP2								MKRN1		REST
	SERPINB9	LARS2								NIPSNAP1								MLH1		RFX1
	SERPINH1	LCK								NME1								MLLT10		RGS10
	SESN2	LDB2								NME2								MMP2		RIC8B
	SET	LECT1								NME7								MMP9		RIF1
	SEZ6L2	LEFTY1								NOTCH1								MOBKL2B		RIPK1
	SFTPC	LEFTY2								NOTCH3								MOBP		RMI1
	SH2D2A	LGALS1								NPM3								MORF4L1		RNF14
	SHF	LGALS8								NPR3								MORF4L2		RNF24
	SIAT1	LGR4								NPTX2								MOV10		RNF31
	SILV	LIG1								NQO1								MPDZ		RNUXA
	SKA3	LIN28								NR1H3								MPP6		ROR1
	SLC16A1	LINGO1								NREP								MRE11A		RPL15
	SLC25A11	LISCH7								NRIP1								MRPL27		RPL30
	SLC25A29	LMNB1								NT5C2								MRPL37		RPL36A
	SLC25A6	LMNB2								NUDT11								MSC		RPL7
	SLC29A1	LNK								NUFIP1								MSH2		RPL9
	SLC2A1	LOC112885								NUP62CL								MSL3L1		RPLP1
	SLC2A3	LOC134492								OBSL1								MST150		RPS18
	SLC39A1	LOC138255								OCRL								MTM1		RPS26
	SLC39A10	LOC144097								OR5T2								MTMR1		RPS29
	SLC3A2	LOC157627								ORAI3								MUS81		RPS3A
	SLC6A6	LOC400451								OSBPL1A								MYEF2		RRN3
	SLCO1A2	LOC90806								P15RS								MYO3A		RRS1
	SMS	LPAAT-e								P2RX1								MYST3		RSF1
	SNHG16	LPHN2								PAFAH1B3								NAALAD2		RSRC2
	SNORD22	LRIG1								PAICS								NADSYN1		RTN2
	SNRPB	LRP8								PAIP1								NANOG		SALL1
	SNRPF	LRRN1								PAQR3								NAP1L2		SAP30
	SNRPN	LSM5								PAWR								NAT12		SASH1
	SNX24	LSM6								PBX1								NBR1		SAT1
	SNX27	LSM7								PCCA								NCAPD2		SAV1
	SOCS1	LUC7L								PDE1A								NCOR1		SC5DL
	SORL1	LYAR								PDGFC								NDNL2		SCAF1
	SOX13	LYPLA1								PDGFD								NDUFA13		SCG3
	SOX2	M6PR								PDZD2								NDUFB3		SCNM1
	SOX4	MAD2L2								PEX11A								NDUFS2		SCNN1A
	SPINT1	MAL2								PEX12								NEBL		SDCCAG1
	SPINT2	MAN2A1								PFAS								NEDD4L		SDCCAG8
	SPON1	MAP4K1								PFN2								NFAT5		SDHD
	SPRY2	MAP7								PGAP1								NFE2L3		SEMA6A
	SPRY4	MARS								PGAP2								NFS1		SENP2
	SRSF10	MARVELD2								PGDS								NIF3L1		SERPINA1
	SSBP3	MARVELD3								PGRMC1								NIP30		SET
	SSR4	MASTL								PHB								NIP7		SF3B5
	ST8SIA1	MAT2A								PHB2								NKTR		SFPQ
	STC2	MAT2B								PHF16								NME7		SFRP1
	STK17A	MATK								PHGDH								NMT1		SFRP2
	STK26	MATR3								PHLPP1								NMU		SFRS14
	STK35	MBD2								PHTF1								NOC3L		SFRS15
	SUV420H1	MCL1								PHYH								NODAL		SFRS18
	SYT6	MCM10								PIGF								NOL6		SFRS4
	TAC3	MCM2								PIGN								NOLC1		SFRS7
	TACSTD1	MCM3								PIGP								NOPE		SFXN1
	TALDO1	MCM4								PIK3R3								NP		SGK3
	TBC1D16	MCM5								PINLYP								NPAS2		SGMS1
	TBCD	MCM6								PIP4K2B								NSUN3		SGTA
	TCEA1	MCM7								PKD2								NT5C2		SH3GL3
	TCF7L1	MDN1								PKP4								NUCKS1		SKIL
	TD-60	MEST								PLA2G4A								NUDT5		SLC38A2
	TDG	METAP1								PLAG1								NUP54		SLC39A1
	TEAD2	METTL3								PLAGL1								NUSAP1		SLC3A2
	TEAD4	METTL8								PLCB1								NVL		SLC44A1
	TERF1	MFAP2								PLCB4								OAZ2		SLC7A11
	TFAP2C	MFAP3L								PLCH1								OBSL1		SLC7A5
	TGFB2	MFGE8								PLCXD1								ODF2L		SMAD3
	TGIF2	MGC10911								PLEKHA5								OIP5		SMARCA
	THOP1	MGC10993								PLK2								OLFML3		SMG7
	THY1	MGC13096								PLOD2								ORC1L		SNAPC1
	TIMM17B	MGC19531								PLS1								ORC6L		SNAPC3
	TLE1	MGC24665								PLS3								OSBPL1A		SNRPA
	TMEFF1	MGC2574								PLSCR4								OSGEP		SNRPD3
	TMEM132A	MGC2603								PLXND1								OSR1		SNRPN
	TMEM169	MGC3101								PML								OTUB1		SNX1
	TMEM261	MGC42530								POLD2								OTUD7B		SORT1
	TMEM50B	MGC45866								POLR3D								OXA1L		SOX2
	TMSB15B	MGC72075								POLR3G								P15RS		SP2
	TNC	MGC8407								PON2								P4HA1		SPAG9
	TNFRSF8	MGC8685								PPAT								PALB2		SPCS2
	TNNI3	MGEA5								PPFIBP1								PAPSS2		SPIRE1
	TOMM40	MGST1								PPIP5K1								PARG		SPRED1
	TPM1	MICB								PPM1F								PARP8		SSBP3
	TRAF4	MIZ1								PPM1H								PBX1		SSR4
	TRNP1	MKI67IP								PPP1R26								PCBP1		ST3GAL2
	TSPAN33	MLF1IP								PPP2R3A								PCNA		STAP2
	TSPAN6	MLLT10								PRDX1								PCNXL3		STAT3
	TSR2	MLSTD1								PRDX4								PCTK1		STC1
	TTC19	MMP1								PRKCI								PCTK2		STCH
	TUBB2	MMP25								PRKCSH								PDCL		STXBP2
	UBE2C	MOSC1								PRMT5								PDHB		SUFU
	UCHL1	MRE11A								PROM1								PDPN		SULF1
	UGP2	MRPL1								PRRG1								PEA15		TAF12
	UNC13A	MRPL11								PRSS2								PERLD1		TAF15
	UNC5B	MRPL12								PRSS3								PERP		TAL1
	UNQ470	MRPL15								PSMA6								PEX1		TALDO1
	VASH2	MRPL37								PTPLA								PFTK1		TARBP2
	VAV2	MRPL42								PTPN11								PHF17		TBC1D10B
	VCAN	MRPS30								PTPRD								PHF23		TBC1D17
	VPS25	MRPS9								PTRF								PHF8		TBL1XR1
	WBP1	MRS2L								PUS7L								PHGDH		TBP
	WDHD1	MSH2								PXDN								PHTF2		TCF20
	WDR72	MSH6								QARS								PICALM		TCF7L1
	WDR9	MT1F								RAB13								PIGL		TCF7L2
	WDR92	MT1H								RAB38								PIH1D1		TDGF1
	WFDC2	MT1X								RAB40B								PIK3R2		TEAD2
	WNK2	MTA3								RABGAP1								PIM2		TGIF2
	WRNIP1	MTB								RALA								PIPOX		THBS2
	YARS	MTF2								RANBP5								PITX2		THOP1
	YWHAG	MTHFD1								RBM12B								PKIB		TIA1
	ZBTB39	MTHFD2								RBM7								PKIG		TIAL1
	ZD52F10	MTIF2								RBMX								PKMYT1		TIMM8B
	ZDHHC18	MYB								RBPMS								PLEKHA3		TIMM9
	ZDHHC5	MYBL2								RCBTB1								PLEKHG3		TIMP4
	ZFP82	MYC								RCN1								PNMA1		TIPIN
	ZFR2	MYCN								RDX								PODXL		TJP3
	ZIC2	MYEF2								REC8								POLL		TLE1
	ZIK1	MYL7								REPIN1								POLR1A		TLE2
	ZMYM3	MYO10								RERE								POLR3D		TLE3
	ZMYND8	MYO5C								RHOBTB1								POLR3G		TMEM103
	ZNF217	MYOHD1								RHOBTB3								POU2F1		TMEM108
	ZNF232	MYRIP								RHPN1-AS1								POU4F1		TMEM109
	ZNF281	MYST2								RICS								POU5F1		TMEM123
	ZNF286A	NALP2								RIPK2								PPAP2A		TMEM160
	ZNF398	NANOG								RMND1								PPFIBP1		TMEM16H
	ZNF423	NAP1L1								RNF144A								PPIL3		TMEM170
	ZNF473	NAP1L2								RNF2								PPP1R16B		TMEM55B
	ZNF496	NAP1L3								RNF8								PPP1R2		TMEM63A
	ZNF578	NARG1								ROBO1								PPP2R1A		TMSB10
	ZNF589	NARG2								ROBO3								PPP2R1B		TNC
	ZNF697	NASP								RPGRIP1L								PPP2R3A		TNFAIP2
	ZNF829	NBR2								RPL10L								PPP2R3C		TNFSF5IP1
	ZNRF3	NCL								RPL41								PPP2R5C		TNRC6A
	ZSCAN26	NCOA6IP								RPP40								PRCP		TOP2A
		NCRMS								RRAGD								PRDM14		TPM3
		NDUFA4								RSL1D1								PREPL		TRA2A
		NEFL								RUNX1-IT1								PRKCDBP		TRIM16
		NFE2L3								SALL2								PRNP		TRIM22
		NFYB								SATL1								PRPF19		TRIM24
		NIPBL								SC5DL								PRPF31		TRIT1
		NIPSNAP1								SCARB2								PRPF38A		TRPC4AP
		NLGN4X								SCARF1								PRPF39		TSC22D1
		NLGN4Y								SCCPDH								PRR11		TSGA14
		NLN								SCD								PRSS8		TTF2
		NME1								SCHIP1								PSEN2		TUBB
		NME2								SCMH1								PSENEN		TUBG1
		NMU								SCML2								PSMA1		TXNDC12
		NOC3L								SCN3A								PSMB1		TXNRD1
		NODAL								SCN9A								PSMB4		UBC
		NOL5A								SDCCAG8								PSMB5		UBE2C
		NOLA3								SEC63								PSMC2		UBE2D3
		NOLC1								SEMA6A								PSMD14		UBE2T
		NOVA1								SEPHS1								PSMD9		UBE2W
		NP								SEPP1								PTCD3		UBP1
		NPM1								SEPT11								PTN		UBQLN4
		NPM3								SERF1B								PTPN1		UBR1
		NPTX2								SERPINB6								PTPN2		UBR5
		NR6A1								SERPINE2								PWP1		UCRC
		NSD1								SERPING1								PXMP3		UFD1L
		NTHL1								SERPINI2								QARS		UFM1
		NTS								SH3BGR								R3HDM1		UGT8
		NUBP1								SH3BP4								RAB15		UIMC1
		NUCKS1								SHFM1								RAB17		URM1
		NUDT1								SIP								RAB25		USO1
		NUDT15								SIRT5								RAB38		USP25
		NUDT5								SLC19A2								RAB3GAP2		USP44
		NUFIP1								SLC25A13								RAB5A		USP49
		NUP107								SLC2A10								RAB5B		USP7
		NUP160								SLC2A5								RABL3		VASH2
		NUP205								SLC35F2								RABL4		VASP
		NUP35								SLC35G2								RAD23A		VAT1
		NUP37								SLC39A14								RAD54B		VCAN
		NUP54								SLC39A8								RAI1		VIM
		NUP62								SLC7A8								RANBP10		VPS35
		NUP88								SMAD1								RANGAP1		VPS52
		NUSAP1								SMARCA1								RAP1A		WBP11
		OAZ2								SMARCA2								RARB		WDFY2
		OAZIN								SMARCC1								RASA1		WDR23
		OCLN								SMYD3								RASGRF2		WDR36
		OIP5								SNHG20								RASL11B		WDR77
		OLFM1								SNRPD1								RBBP4		WDR81
		ORC1L								SNRPF								RBM14		WHSC1L1
		ORC2L								SOCS2								RBM22		XAB2
		ORC3L								SOCS5								RBM39		XRRA1
		OSBPL9								SOX12								RBM4		ZCCHC14
		OTX2								SOX4								RBM7		ZCCHC3
		PAI-RBP1								SPAG16								RBM9		ZCRB1
		PAICS								SPATS2								RBP1		ZEB2
		PAK1								SPATS2L								RBPMS		ZFP36L1
		PAK1IP1								SPG20								REST		ZFYVE19
		PANK2								SPHAR								RFX1		ZIC1
		PARP1								SPIDR								RGS10		ZIC2
		PASK								SPIN1								RIC8B		ZIC3
		PAWR								SPIN2B								RIF1		ZIK1
		PAXIP1L								SPINK2								RIPK1		ZNF140
		PBEF1								SPP1								RNF121		ZNF217
		PBX1								SPRED2								RNF2		ZNF281
		PCDH1								SPRY1								RNF24		ZNF286A
		PCNA								SPRY2								RNF25		ZNF300
		PCNT1								SPTLC2								RNF31		ZNF331
		PDCD2								SQLE								ROR1		ZNF335
		PDE6G								SRBD1								RP11-529I10		ZNF428
		PDE9A								SRI								RPL17		ZNF516
		PDK1								SSBP2								RPL21		ZNF646
		PDPN								ST3GAL6								RPL32		ZNF664
		PDZK4								STAC								RPLP1		ZNF668
		PFAS								STAT5A								RPP25		ZNF677
		PFDN4								STAU2								RPS13		ZNF701
		PFN1								STK32B								RPS18		ZNF770
		PGK1								STMN1								RPS26		ZRF1
		PGM1								STON1								RPS27A		ZSCAN2
		PHF17								STX3								RPS3A
		PHIP								SUOX								RRN3
		PIF1								SYNGR1								RRS1
		PIG8								SYPL1								RSPRY1
		PIGW								TAOK3								RSRC2
		PIK3CB								TARBP1								RUNX1T1
		PIM1								TARS								RYR3
		PIM2								TBC1D16								S100A11
		PIPOX								TBC1D8B								SALL1
		PITPNC1								TCEAL1								SALL2
		PITX2								TCEAL4								SALL3
		PKD2								TCF12								SART3
		PKP4								TCF7L2								SASH1
		PLA2G3								TEK								SAT2
		PLCB3								TEX30								SAV1
		PLCL2								TFEC								SC5DL
		PLK4								TFPI								SCAF1
		PLP1								TGIF2								SCG5
		PLS1								THG1L								SCGB3A2
		PLS3								THSD7A								SCNM1
		PMAIP1								THY28								SCNN1A
		PNMT								TIE1								SDC4
		PNN								TIMM9								SDCCAG1
		PODXL								TM4SF1								SEC22B
		POLA								TM7SF3								SEC22C
		POLD1								TMED3								SEC24A
		POLE2								TMEFF1								SECISBP2
		POLR1B								TMEM135								SEMA3C
		POLR2D								TMEM159								SEMA4F
		POLR3G								TMEM220								SENP2
		POLR3K								TMEM254								SEPP1
		POU2F1								TMEM38B								SERINC3
		POU5F1								TMEM45A								SERP1
		PPAP2A								TMEM5								SERPINA1
		PPAP2C								TMEM97								SERPINH1
		PPAT								TMSB15B								SET
		PPM1B								TNFRSF1A								SF3B1
		PPP1CC								TNFRSF21								SF3B5
		PPP1R16B								TNFSF4								SFI1
		PPP1R1A								TNRC18								SFRP1
		PPP2R1B								TNS3								SFRP2
		PPP2R2B								TOM1L1								SFRS14
		PRDM14								TOMM34								SFRS15
		PRDX1								TOX								SFRS18
		PRDX2								TP53BP1								SFRS4
		PRIM1								TP53I3								SFT2D3
		PRIM2A								TPD52L1								SGK
		PRKAA2								TPRKB								SGK3
		PRKCB1								TRAF3IP2								SGMS1
		PRKCI								TRAPPC6A								SILV
		PRKCQ								TRIM16								SIN3B
		PRKDC								TRIM24								SKIL
		PRKX								TRIM32								SLAIN2
		PRODH								TRIM5								SLC1A1
		PROM1								TRIM68								SLC30A7
		PRPS1								TRIP6								SLC36A4
		PRR6								TRMT112								SLC39A9
		PSIP1								TRPV1								SLC40A1
		PSMA2								TSC22D1								SLC44A1
		PSMA3								TSGA14								SLC4A1A
		PSME3								TSPAN2								SLC7A11
		PTBP1								TSPAN3								SLC7A5
		PTK7								TSPYL4								SMAD3
		PTPN2								TSPYL5								SMARCA
		PTPRG								TTC28								SMG5
		PTPRZ1								TTC30A								SNRP70
		PTTG1								TUBGCP4								SNRPA
		PUNC								TXN								SNRPE
		PUS1								TXN2								SNRPN
		PVRL3								TXNRD3								SNUPN
		PWP2H								UBE2E1								SNX1
		PYCR2								UBE2E3								SON
		Pfs2								UCHL1								SORBS1
		RAB3B								UCK2								SOX2
		RABGAP1L								UFC1								SP2
		RAD51								UNC119B								SPAG9
		RAD51AP1								UNC13B								SPARC
		RAD54B								UNG								SPG20
		RAM2								UQCRB								SPIRE2
		RAMP								USE1								SPRED1
		RANBP5								USP22								SPRY1
		RARRES2								USP39								SS18L2
		RASL11B								VASH2								SSBP2
		RBBP6								VAV3								SSBP3
		RBBP8								VGLL4								ST3GAL2
		RBM13								VPS8								STAT3
		RBM14								VRK2								STC1
		RBM28								WASF1								STK11IP
		RBM39								WBP5								STK36
		RBPMS2								WDR5B								STRN
		RBPSUH								WDR60								STXBP2
		RECQL								WWOX								SUFU
		REPRIMO								XBP1								SULF1
		RET								YWHAE								SUMO1
		RFC2								ZBED4								SUPT4H1
		RFC3								ZBED8								SUPT7L
		RFC4								ZDHHC4								TAF12
		RFC5								ZFAND1								TAF4B
		RGMA								ZKSCAN1								TAL1
		RGS17								ZKSCAN4								TALDO1
		RIF1								ZMIZ1								TARBP2
		RMI1								ZMYM3								TBC1D10B
		RNASEH2A								ZNF167								TBCC
		RNF12								ZNF184								TBK1
		RNF125								ZNF189								TBL1X
		RNF138								ZNF193								TBL1XR1
		RNF41								ZNF219								TBP
		RNMT								ZNF22								TCEAL8
		RNU3IP2								ZNF232								TCERG1
		ROBO1								ZNF248								TCF20
		ROR1								ZNF281								TCF7L1
		RPA3								ZNF423								TCF7L2
		RPL12								ZNF444								TDGF1
		RPL24								ZNF470								TERF1
		RPL39L								ZNF529								TFB2M
		RPL4								ZNF606								TFPT
		RPL6								ZNF609								THAP1
		RPL7								ZNF629								THAP8
		RPLP0								ZNF654								THBS2
		RPS19								ZNF671								TIA1
		RPS2								ZNF710								TIAL1
		RPS24								ZNF835								TIAM1
		RRAS2								ZSCAN26								TIMP4
		RRM1								ZSCAN31								TLCD1
		RRM2																TLE2
		RRS1																TLE3
		RUVBL1																TMED10
		SACS																TMEM103
		SALL1																TMEM108
		SALL2																TMEM109
		SALL3																TMEM123
		SALL4																TMEM135
		SCG3																TMEM149
		SCGB3A2																TMEM160
		SCLY																TMEM16H
		SCNN1A																TMEM170
		SEC22C																TMEM43
		SEC5L1																TMEM55B
		SEMA3A																TMEM59
		SEMA4C																TMEM60
		SEMA5B																TMEM63A
		SEMA6A																TMEM66
		SENP3																TMEM77
		SEPHS1																TMEM87A
		SERPINB9																TMSB10
		SERPINH1																TNC
		SET																TNFRSF12A
		SF3A1																TNPO1
		SFRP1																TNRC6A
		SFRP2																TOMM40L
		SFRS1																TOP2A
		SFRS11																TPX2
		SFRS18																TRAF7
		SFRS7																TRIM16
		SIAT1																TRIM22
		SIL																TRIM24
		SILV																TRIP10
		SIP																TRIP4
		SIRT1																TRPC4AP
		SKIL																TSC22D1
		SKP2																TSC22D2
		SLC13A3																TSPAN6
		SLC16A1																TSSC1
		SLC1A5																TTC31
		SLC25A29																TTF1
		SLC29A1																TTF2
		SLC29A2																TUBG1
		SLC2A3																TXNDC5
		SLC38A1																TXNRD1
		SLC39A10																TYW3
		SLC3A2																UBAP2
		SLC4A11																UBC
		SLC5A6																UBE2D3
		SLC6A8																UBE2S
		SLC7A3																UBE2T
		SLC7A8																UBE2W
		SLD5																UBP1
		SMARCA5																UBQLN4
		SMC2L1																UBR5
		SMC6L1																UCRC
		SMS																UFD1L
		SNRPA																UFM1
		SNRPA1																UIMC1
		SNRPD2																UNC5D
		SNRPD3																UNQ501
		SNRPF																URM1
		SNRPN																USP10
		SNTB1																USP16
		SORD																USP3
		SORL1																USP44
		SOX11																USP7
		SOX2																UTP14A
		SOX3																UXS1
		SPAG5																VAPB
		SPRY1																VCAN
		SPRY4																VIM
		SRP72																VLDLR
		SRRM1																VPS35
		SS18L2																VPS52
		SSB																VRK2
		SSBP1																VRK3
		STC1																WARS
		STRBP																WBP11
		SUPT16H																WDHD1
		SWAP70																WDR20
		SYNCOILIN																WDR23
		SYNGR3																WDR36
		SYT6																WDR6
		Spc25																WDR62
		TA-LRRP																WDR77
		TA-PP2C																WDR81
		TACC3																WDSOF1
		TACSTD1																WDTC1
		TAF4B																WEE1
		TAF9L																WHSC1L1
		TARS																WWC3
		TCEA1																XAB1
		TCF7L1																XAB2
		TD-60																YAP1
		TDGF1																ZCCHC3
		TEAD4																ZCRB1
		TEBP																ZEB2
		TERF1																ZFAND6
		TFAM																ZFP36L1
		TFAP2C																ZFP42
		TFRC																ZIC1
		TGIF																ZIC2
		THOC1																ZIC3
		THRAP6																ZIK1
		THY1																ZNF174
		THY28																ZNF185
		TIA1																ZNF202
		TIMP4																ZNF217
		TIPIN																ZNF226
		TK1																ZNF228
		TKT																ZNF281
		TMEFF1																ZNF286A
		TMPO																ZNF300
		TMSL8																ZNF331
		TNFRSF8																ZNF398
		TNNI3																ZNF434
		TNNT1																ZNF473
		TNPO1																ZNF516
		TNPO3																ZNF521
		TNRC9																ZNF551
		TOMM40																ZNF664
		TOP2A																ZNF684
		TPD52																ZNF701
		TPM1																ZNF770
		TPM3																ZNRF2
		TPT																ZRF1
		TPX2																ZSCAN10
		TRA16
		TRERF1
		TRIM14
		TRIM2
		TRIM22
		TRIM24
		TRIM36
		TRIP8
		TSC
		TTC19
		TTF2
		TTK
		TUBA1
		TUBB
		TUBB2
		TUBB6
		TXNDC
		UACA
		UBA2
		UBE1C
		UBE2C
		UCHL1
		UGCGL1
		UGP2
		UGT8
		UNC5D
		UNG
		UNQ470
		UQCRH
		USO1
		USP1
		USP28
		USP32
		USP44
		USP46
		USP9X
		USP9Y
		UTF1
		VANGL2
		VBP1
		VENTX2
		VRK1
		VSNL1
		WBSCR16
		WBSCR17
		WDHD1
		WDR12
		WDR3
		WDR4
		WDR9
		WDSOF1
		WFDC2
		XPO1
		XRCC5
		YBX2
		YTHDF2
		ZBTB3
		ZD52F10
		ZFP42
		ZIC2
		ZIC3
		ZNF117
		ZNF146
		ZNF195
		ZNF198
		ZNF257
		ZNF267
		ZNF273
		ZNF281
		ZNF331
		ZNF398
		ZNF43
		ZNF447
		ZNF505
		ZNF518
		ZNF553
		ZNF567
		ZNF588
		ZNF589
		ZNF614
		ZNF638
		ZNF770
		ZRF1
		ZSCAN10
